# Supplementary material for: RNA-Seq and UHPLC-Q-TOF/MS Based Lipidomics Study in Lysiphlebia japonica
Source: Sci Rep. 2018 May 17;8:7802. doi: 10.1038/s41598-018-26139-4 (PMC5958133; doi:10.1038/s41598-018-26139-4)
Supplement: Supplementary file 2 — Dataset 1 [file 41598_2018_26139_MOESM2_ESM.xlsx]

## Sheet: All_lipid_species
COMPARISON	LIPID_CLASS	LIPID_NAME	J_N	Y_N	J_MEAN	Y_MEAN	Pvalue-J-Y
J VS Y	Cer	Cer(d17:1/16:0)	6	6	0.0607399	0.039343	0.456265
J VS Y	Cer	Cer(d17:1/20:0)	6	6	0.401504	0.253293	0.373394
J VS Y	Cer	Cer(d17:1/22:0)	6	6	0.332408	0.198684	0.552191
J VS Y	GlcCer	GlcCer(d17:0/20:0)	6	6	0.144021	0.160041	0.592584
J VS Y	LPC	LPC(16:0/0:0)	6	6	5.62367	0.761629	0.0417906
J VS Y	LPC	LPC(16:1/0:0)	6	6	0.850552	0.353628	0.0368869
J VS Y	LPC	LPC(18:0/0:0)	6	6	5.56767	0.877813	0.00456813
J VS Y	LPC	LPC(18:2/0:0)	6	6	0.294617	0.0857258	0.17707
J VS Y	LPC	LPC(18:3/0:0)	6	6	0.613271	0.170567	0.0384069
J VS Y	LPC	LPC(20:0/0:0)	6	6	0.294504	0.330172	0.628035
J VS Y	LPE	LPE(15:0/0:0)	6	6	0.102336	0.192411	0.000463341
J VS Y	LPE	LPE(16:0/0:0)	6	6	1.27463	0.72203	0.302976
J VS Y	LPE	LPE(16:1/0:0)	6	6	0.188253	0.153016	0.366577
J VS Y	LPE	LPE(17:0/0:0)	6	6	0.92193	0.892484	0.849731
J VS Y	LPE	LPE(17:1/0:0)	6	6	0.0845598	0.113439	0.513466
J VS Y	LPE	LPE(17:2/18:0)	6	6	0.0175024	0.0907426	5.44199e-08
J VS Y	LPE	LPE(18:0/0:0)	6	6	12.391	7.96516	0.471224
J VS Y	LPE	LPE(18:1/0:0)	6	6	1.10602	1.48169	0.61636
J VS Y	LPE	LPE(18:2/0:0)	6	6	0.164704	0.0934142	0.373617
J VS Y	LPE	LPE(18:3/0:0)	6	6	1.47381	0.708168	0.0144687
J VS Y	LPE	LPE(19:0/0:0)	6	6	0.401504	0.253293	0.373394
J VS Y	LPE	LPE(20:0/0:0)	6	6	0.28356	0.193345	0.101532
J VS Y	LPE	LPE(20:1/0:0)	6	6	2.59087	3.55701	0.0875786
J VS Y	LPE	LPE(20:2/0:0)	6	6	0.59225	0.493488	0.486702
J VS Y	LPE	LPE(24:1/10:0)	6	6	5.51078	5.51424	0.997648
J VS Y	LPE	LPE(26:1/0:0)	6	6	0.0464233	0.152723	0.363481
J VS Y	LPE	LPE(26:1/10:0)	6	6	5.25833	2.03231	0.053204
J VS Y	LPE	LPE(P-18:0/0:0)	6	6	11.7306	1.46545	0.0179219
J VS Y	PA	PA(18:1/18:1)	6	6	0.473593	0.840155	0.0237023
J VS Y	PA	PA(18:2/18:2)	6	6	0.0419005	0.0429937	0.943593
J VS Y	PA	PA(26:1/18:1)	6	6	0.157017	0.13009	0.683974
J VS Y	PC	PC(10:0/20:0)	6	6	0.367209	0.100235	0.00223595
J VS Y	PC	PC(10:0/22:2)	6	6	2.90433	2.18513	0.130415
J VS Y	PC	PC(10:0/24:1)	6	6	46.4581	12.9114	0.012246
J VS Y	PC	PC(10:0/24:4)	6	6	0.689045	0.728386	0.7296
J VS Y	PC	PC(10:0/26:0)	6	6	0.453909	0.211862	0.027608
J VS Y	PC	PC(10:0/26:1)	6	6	12.0829	4.33133	0.0469349
J VS Y	PC	PC(10:0/26:2)	6	6	123.708	23.5471	0.0089363
J VS Y	PC	PC(11:0/20:1)	6	6	0.173291	0.184513	0.622862
J VS Y	PC	PC(11:0/22:2)	6	6	0.732859	0.753523	0.879465
J VS Y	PC	PC(11:0/24:4)	6	6	0.143281	0.0862297	0.0439396
J VS Y	PC	PC(12:0/20:3)	6	6	0.235215	0.156979	0.139363
J VS Y	PC	PC(12:0/22:2)	6	6	159.075	22.0767	0.00513141
J VS Y	PC	PC(12:0/22:5)	6	6	0.1032	0.0971855	0.686708
J VS Y	PC	PC(12:0/24:4)	6	6	222.272	31.1518	0.00815357
J VS Y	PC	PC(12:0/26:1)	6	6	0.847074	0.559958	0.168993
J VS Y	PC	PC(12:0/26:2)	6	6	3.60626	1.37297	0.0244883
J VS Y	PC	PC(13:0/20:3)	6	6	0.0957828	0.142959	0.0464509
J VS Y	PC	PC(13:0/22:2)	6	6	1.53602	0.650545	0.0318951
J VS Y	PC	PC(13:0/24:4)	6	6	0.208194	0.0947194	0.0881699
J VS Y	PC	PC(14:0/18:0)	6	6	0.169294	0.0657062	0.000585808
J VS Y	PC	PC(14:0/18:1)	6	6	3.20245	2.48994	0.248687
J VS Y	PC	PC(14:0/20:3)	6	6	12.5343	5.64911	0.0386562
J VS Y	PC	PC(14:0/22:5)	6	6	11.378	2.28619	0.00989812
J VS Y	PC	PC(14:0/22:6)	6	6	0.599906	0.246292	0.0248073
J VS Y	PC	PC(14:0/24:4)	6	6	0.564934	0.275161	0.0532171
J VS Y	PC	PC(14:1/18:2)	6	6	0.153244	0.331154	6.86637e-06
J VS Y	PC	PC(14:1/22:2)	6	6	164.072	51.1129	0.0156876
J VS Y	PC	PC(14:1/7:0)	6	6	0.227074	0.0427696	0.0255394
J VS Y	PC	PC(15:0/15:0)	6	6	0.0251409	0.0684542	0.000331032
J VS Y	PC	PC(15:0/20:3)	6	6	0.537327	0.313915	0.0795024
J VS Y	PC	PC(15:1/22:2)	6	6	0.0386467	0.0728892	0.40434
J VS Y	PC	PC(15:1/22:6)	6	6	0.48531	0.216842	0.065936
J VS Y	PC	PC(16:0/14:1)	6	6	0.0545753	0.0703975	0.375822
J VS Y	PC	PC(16:0/18:1)	6	6	12.1484	8.98537	0.0380904
J VS Y	PC	PC(16:0/18:2)	6	6	28.0011	20.019	0.0219792
J VS Y	PC	PC(16:0/22:6)	6	6	0.282308	0.194911	0.0359757
J VS Y	PC	PC(16:1/16:1)	6	6	1.73291	3.12287	0.00134973
J VS Y	PC	PC(16:1/17:1)	6	6	0.191799	0.712445	1.64379e-06
J VS Y	PC	PC(16:1/18:1)	6	6	0.0802427	0.0705704	0.43807
J VS Y	PC	PC(16:1/22:2)	6	6	1.22774	0.476665	0.00763077
J VS Y	PC	PC(16:1/26:1)	6	6	0.0354558	0.082395	7.42834e-05
J VS Y	PC	PC(17:0/16:1)	6	6	0.137241	0.47866	9.4756e-05
J VS Y	PC	PC(17:0/18:2)	6	6	0.54284	0.593686	0.45745
J VS Y	PC	PC(17:2/18:1)	6	6	0.184018	0.290218	0.00166354
J VS Y	PC	PC(17:2/22:6)	6	6	0.174356	0.165699	0.797632
J VS Y	PC	PC(18:0/14:0)	6	6	0.892633	1.12318	0.107841
J VS Y	PC	PC(18:0/18:1)	6	6	2.02361	4.33564	0.000271169
J VS Y	PC	PC(18:0/18:2)	6	6	20.8508	14.6981	0.00566053
J VS Y	PC	PC(18:1/14:0)	6	6	0.380955	0.143336	0.0074518
J VS Y	PC	PC(18:1/18:2)	6	6	7.04731	2.13547	0.0195008
J VS Y	PC	PC(18:2/16:1)	6	6	0.495087	0.275583	0.0526881
J VS Y	PC	PC(18:3/18:2)	6	6	0.465664	0.123215	0.0116996
J VS Y	PC	PC(19:0/18:2)	6	6	0.251264	0.209849	0.666599
J VS Y	PC	PC(20:0/14:0)	6	6	0.9774	1.39677	0.0110269
J VS Y	PC	PC(20:0/18:2)	6	6	0.614495	0.874905	0.04537
J VS Y	PC	PC(20:1/26:2)	6	6	0.190441	0.124231	0.0723631
J VS Y	PC	PC(20:2/14:1)	6	6	0.114039	0.146968	0.240742
J VS Y	PC	PC(20:2/18:2)	6	6	0.32276	0.22727	0.0535909
J VS Y	PC	PC(22:0/16:1)	6	6	0.162865	0.69873	3.04542e-05
J VS Y	PC	PC(22:2/14:1)	6	6	25.9206	25.7619	0.955727
J VS Y	PC	PC(22:2/8:0)	6	6	0.0360161	0.089838	0.00287532
J VS Y	PC	PC(22:4/14:1)	6	6	6.81748	3.59372	0.00257811
J VS Y	PC	PC(22:5/12:0)	6	6	0.0304103	0.0974368	0.000757429
J VS Y	PC	PC(22:5/14:1)	6	6	0.048862	0.0274381	0.0441477
J VS Y	PC	PC(22:6/15:1)	6	6	0.123712	0.109519	0.41122
J VS Y	PC	PC(24:1/16:1)	6	6	0.0482958	0.0830611	0.0379907
J VS Y	PC	PC(24:4/10:0)	6	6	0.0483518	0.045294	0.702005
J VS Y	PC	PC(24:4/12:0)	6	6	37.7111	24.7776	0.00204987
J VS Y	PC	PC(26:0/16:1)	6	6	0.0154673	0.0414274	1.82406e-06
J VS Y	PC	PC(26:0/20:3)	6	6	0.0341843	0.0833432	0.000125544
J VS Y	PC	PC(26:1/10:0	6	6	0.453314	0.264557	0.253749
J VS Y	PC	PC(26:1/18:1)	6	6	0.0204592	0.104987	1.89429e-06
J VS Y	PC	PC(26:1/22:2)	6	6	0.0349348	0.0893211	3.02205e-06
J VS Y	PC	PC(26:1/9:0)	6	6	0.192311	0.132558	0.0810255
J VS Y	PC	PC(26:2/6:0)	6	6	0.218014	0.149814	0.0724554
J VS Y	PC-P	PC(P-16:0/2:0)	6	6	6.67025	3.37926	0.198231
J VS Y	PC-P	PC(P-18:0/18:3)	6	6	0.0427689	0.0237793	0.279434
J VS Y	PC-P	PC(P-20:0/20:1)	6	6	0.0739966	0.500422	3.30169e-08
J VS Y	PC-P	PC(P-20:0/15:0)	6	6	0.41235	0.148454	0.372912
J VS Y	PC-P	PC(P-20:0/16:1)	6	6	0.958131	1.76986	0.000248947
J VS Y	PC-P	PC(P-20:0/18:0)	6	6	0.0810815	0.170784	0.000812715
J VS Y	PC-P	PC(P-20:0/18:1)	6	6	0.262088	0.542925	5.18358e-05
J VS Y	PE	PE(14:0/16:1)	6	6	0.0864734	0.165647	0.000200151
J VS Y	PE	PE(15:0/16:1)	6	6	0.229111	0.192477	0.727057
J VS Y	PE	PE(15:0/18:2)	6	6	0.0601154	0.0500568	0.665841
J VS Y	PE	PE(15:0/18:2)}	6	6	0.114644	0.347699	1.48892e-05
J VS Y	PE	PE(15:0/18:3)	6	6	0.026176	0.0776443	0.00026137
J VS Y	PE	PE(16:0/16:0)	6	6	0.307969	0.15439	0.00018311
J VS Y	PE	PE(16:0/16:1)	6	6	2.72214	4.43078	0.0141786
J VS Y	PE	PE(16:0/17:1)	6	6	0.0552683	0.0774827	0.157758
J VS Y	PE	PE(16:0/18:1)	6	6	0.175455	0.158609	0.511291
J VS Y	PE	PE(16:0/18:2)	6	6	13.6332	19.6232	0.00298282
J VS Y	PE	PE(16:1/14:1)	6	6	0.0177848	0.0889475	0.000862612
J VS Y	PE	PE(16:1/16:1)	6	6	0.587412	2.428	0.000507118
J VS Y	PE	PE(16:1/24:0)	6	6	0.0949541	0.0406012	0.0511682
J VS Y	PE	PE(17:0/17:0)	6	6	0.322931	0.301599	0.751231
J VS Y	PE	PE(17:0/18:2)	6	6	0.415487	0.77533	0.0206611
J VS Y	PE	PE(17:0/18:3)	6	6	0.000108172	0.0700015	0.000418927
J VS Y	PE	PE(17:2/18:0)	6	6	0.0246961	0.0536432	4.3048e-05
J VS Y	PE	PE(18:0/0:0)	6	6	210.575	138.326	0.0155078
J VS Y	PE	PE(18:0/18:1)	6	6	18.243	23.1183	0.0328199
J VS Y	PE	PE(18:0/18:2)	6	6	4.16815	1.68816	0.0264755
J VS Y	PE	PE(18:0/18:2)}	6	6	0.315424	0.185334	0.0208258
J VS Y	PE	PE(18:0/18:3)	6	6	0.0697966	0.177458	1.01007e-05
J VS Y	PE	PE(18:0/22:6)	6	6	0.206493	0.135504	0.135789
J VS Y	PE	PE(18:0/26:1)	6	6	0.0208313	0.0380722	0.000484638
J VS Y	PE	PE(18:1/16:1)	6	6	0.0940476	0.172824	0.00103193
J VS Y	PE	PE(18:1/18:2)	6	6	0.038985	0.0643332	0.44972
J VS Y	PE	PE(18:2/14:1)	6	6	0.0439395	0.164664	0.000777063
J VS Y	PE	PE(18:2/16:1)	6	6	0.648339	0.952188	0.0323515
J VS Y	PE	PE(18:2/18:1)	6	6	0.683329	0.480396	0.158686
J VS Y	PE	PE(18:2/18:2)	6	6	0.0307821	0.213655	9.61033e-05
J VS Y	PE	PE(18:2/18:3)	6	6	1.04199	2.83474	3.79799e-06
J VS Y	PE	PE(18:2/20:0)	6	6	0.341176	0.345531	0.943016
J VS Y	PE	PE(18:3/16:1)	6	6	0.0869578	0.832636	2.27289e-07
J VS Y	PE	PE(18:3/18:2)	6	6	0.490509	0.303197	0.0718708
J VS Y	PE	PE(18:3/18:3)	6	6	0.0753115	0.386866	2.77263e-07
J VS Y	PE	PE(18:4/18:2)	6	6	0.120024	0.0992723	0.217228
J VS Y	PE	PE(19:0/16:1)	6	6	0.0514901	0.129713	0.000735678
J VS Y	PE	PE(19:0/18:1)	6	6	0.83124	0.675378	0.0792473
J VS Y	PE	PE(19:0/18:2)	6	6	1.00127	0.475717	0.0431058
J VS Y	PE	PE(20:0/18:1)	6	6	1.76402	4.12287	9.53261e-06
J VS Y	PE	PE(20:0/18:2)	6	6	0.0600207	0.0854917	0.411406
J VS Y	PE	PE(20:0/18:3)	6	6	0.146562	0.407738	8.12813e-06
J VS Y	PE	PE(20:3/14:1)	6	6	0.179452	0.105064	0.0673769
J VS Y	PE	PE(20:3/18:1)	6	6	0.162199	0.111194	0.0248589
J VS Y	PE	PE(22:0/18:1)	6	6	0.058087	0.0537594	0.661599
J VS Y	PE	PE(22:1/18:1)	6	6	0.103936	0.112935	0.530748
J VS Y	PE	PE(22:1/9:0)	6	6	0.244848	0.0909682	0.00474124
J VS Y	PE	PE(22:2/12:0)	6	6	6.05208	3.5194	0.0863015
J VS Y	PE	PE(22:2/14:1)	6	6	9.16096	6.52618	0.212729
J VS Y	PE	PE(22:2/16:1)	6	6	0.525043	0.696885	0.169462
J VS Y	PE	PE(22:4/14:1)	6	6	0.449108	0.382849	0.475644
J VS Y	PE	PE(22:6/14:1)	6	6	0.129996	0.090254	0.141376
J VS Y	PE	PE(22:6/16:1)	6	6	0.192367	0.182482	0.785933
J VS Y	PE	PE(24:4/12:0)	6	6	6.90119	3.16234	0.0531157
J VS Y	PE	PE(24:4/14:0)	6	6	1.12561	0.555896	0.064731
J VS Y	PE	PE(26:1/16:1)	6	6	0.0486485	0.187761	2.29349e-05
J VS Y	PE	PE(26:1/18:1)	6	6	0.0221104	0.106741	3.8512e-09
J VS Y	PE	PE(26:2/10:0)	6	6	87.1717	25.15	0.0215188
J VS Y	PE	PE(26:2/12:0)	6	6	3.37249	3.89309	0.435546
J VS Y	PE-P	PE(P-18:0/18:2)	6	6	0.00168497	0.293206	8.11424e-05
J VS Y	PE-P	PE(P-20:0/16:1)	6	6	0.172721	0.087188	0.0705373
J VS Y	PE-P	PE(P-20:0/18:2)	6	6	0.00168497	0.147882	0.000367091
J VS Y	PI	PI(10:0/26:2)	6	6	1.20274	0.331946	0.010294
J VS Y	PI	PI(12:0/22:2)	6	6	0.29953	0.0590513	0.0375753
J VS Y	PI	PI(12:0/24:4)	6	6	0.36335	0.0662524	0.00221121
J VS Y	PI	PI(14:1/22:2)	6	6	0.675593	0.196627	0.00657921
J VS Y	PI	PI(16:0/16:1)	6	6	0.214033	0.185353	0.610608
J VS Y	PI	PI(16:0/18:1)	6	6	2.27432	1.64767	0.27938
J VS Y	PI	PI(16:0/18:2)	6	6	6.67789	1.41497	0.0160863
J VS Y	PI	PI(16:1/18:2)	6	6	0.279788	0.182648	0.161879
J VS Y	PI	PI(18:0/18:1)	6	6	0.0258342	0.034715	0.171591
J VS Y	PI	PI(18:0/18:2)	6	6	23.6699	16.3553	0.0550932
J VS Y	PI	PI(18:1/18:2)	6	6	13.862	9.02995	0.0488182
J VS Y	PI	PI(18:2/18:2)	6	6	7.85121	2.2403	0.0021761
J VS Y	PI	PI(18:2/18:3)	6	6	0.687264	0.250792	0.00748546
J VS Y	PI	PI(19:0/18:2)	6	6	0.167163	0.136023	0.624793
J VS Y	PI	PI(20:0/18:1)	6	6	0.106349	0.204855	0.0161289
J VS Y	PI	PI(20:0/18:2)	6	6	0.00716237	0.0239968	0.0589324
J VS Y	PI	PI(20:1/18:2)	6	6	0.203677	0.13049	0.0614171
J VS Y	PS	PS(18:0/16:1)	6	6	0.476658	0.290274	0.0961371
J VS Y	PS	PS(18:1/16:1)	6	6	0.102611	0.0883353	0.601395
J VS Y	PS	PS(18:1/18:1)}	6	6	0.101662	0.0617911	0.040096
J VS Y	PS	PS(18:2/18:1)	6	6	0.265598	0.218724	0.45761
J VS Y	PS	PS(18:2/18:2)	6	6	0.16713	0.1426	0.467008
J VS Y	PS	PS(20:0/18:2)	6	6	0.169722	0.143257	0.509018
J VS Y	PS	PS(20:1/16:1)	6	6	1.19425	0.629344	0.077924
J VS Y	PS	PS(22:5/16:0)	6	6	0.106626	0.0481865	0.0726453
J VS Y	PS	PS(22:6/16:0)	6	6	0.043159	0.0379835	0.423053
J VS Y	GPSer	GPSer(16:0/18:1)	6	6	0.0512701	0.042396	0.284079
J VS Y	GPSer	GPSer(16:1/20:5)	6	6	0.01253	0.041736	9.40247e-05
J VS Y	GPSer	GPSer(18:0/14:1)	6	6	0.0620649	0.130865	0.000971087
J VS Y	GPSer	GPSer(18:0/16:1)	6	6	0.287506	1.1635	4.64465e-08
J VS Y	GPSer	GPSer(18:0/18:1)	6	6	0.929959	2.60846	0.00132528
J VS Y	GPSer	GPSer(18:0/18:2)	6	6	0.0972317	0.11624	0.385982
J VS Y	GPSer	GPSer(18:1/16:1)	6	6	0.340255	0.621826	0.000231366
J VS Y	GPSer	GPSer(18:1/18:2)	6	6	0.776456	2.13376	0.00148546
J VS Y	GPSer	GPSer(18:2/18:2)	6	6	0.604147	1.09899	0.00381382
J VS Y	GPSer	GPSer(18:2/18:3)	6	6	0.0809593	0.21654	0.00411379
J VS Y	GPSer	GPSer(18:3/18:3)	6	6	0.0147	0.0529955	0.00408209
J VS Y	GPSer	GPSer(20:0/18:1)	6	6	0.105869	0.261412	0.00577297
J VS Y	GPSer	GPSer(20:0/18:2)	6	6	0.12109	0.0713755	0.0142541
J VS Y	GPSer	GPSer(20:1/18:1)}	6	6	0.0700416	0.0640232	0.867058
J VS Y	SM	SM(d14:0/22:0)	6	6	0.237716	0.138314	0.0511716
J VS Y	SM	SM(d14:0/24:0)	6	6	0.270267	0.228065	0.577674
J VS Y	SM	SM(d14:1/22:0)	6	6	0.200554	0.0835474	0.247669
J VS Y	SM	SM(d14:1/26:1)	6	6	1.25433	0.2063	0.000266207
J VS Y	SM	SM(d15:0/18:0)	6	6	0.0502406	0.0759807	0.0151005
J VS Y	SM	SM(d15:0/18:1)	6	6	0.0833561	0.135754	0.225698
J VS Y	SM	SM(d15:0/20:0)	6	6	0.107071	0.540611	1.54765e-05
J VS Y	SM	SM(d15:0/22:0)	6	6	0.186738	0.987233	5.84722e-09
J VS Y	SM	SM(d15:0/24:0)	6	6	0.206575	0.688927	0.0208575
J VS Y	SM	SM(d15:0/24:1)	6	6	0.727893	0.362487	0.13795
J VS Y	SM	SM(d15:0/26:1)	6	6	0.146984	0.0900562	0.0504214
J VS Y	SM	SM(d15:1/20:0)	6	6	0.841886	1.10573	0.165061
J VS Y	SM	SM(d15:1/22:0)	6	6	9.20398	2.24627	0.0178114
J VS Y	SM	SM(d16:1/26:1)	6	6	1.39593	0.46431	0.0178783
J VS Y	SM	SM(d18:1/17:0)	6	6	0.133976	0.126057	0.773763
J VS Y	TG	TG(12:0/16:1/16:1)	6	6	0.0699648	0.140177	0.00096679
J VS Y	TG	TG(14:0/16:0/16:0)	6	6	1.11137	2.35138	0.319727
J VS Y	TG	TG(14:0/16:0/16:1)	6	6	2.07305	3.31361	0.57782
J VS Y	TG	TG(14:0/16:1/14:0)	6	6	1.65131	0.909588	0.2894
J VS Y	TG	TG(14:0/16:1/18:1)	6	6	19.3803	11.8579	0.575415
J VS Y	TG	TG(16:0/16:0/16:0)	6	6	6.83848	3.35141	0.458254
J VS Y	TG	TG(16:0/16:0/16:1)	6	6	27.7346	13.6195	0.632635
J VS Y	TG	TG(16:0/16:0/17:0)	6	6	0.948066	1.14206	0.682277
J VS Y	TG	TG(16:0/16:0/17:1)	6	6	2.04332	1.56311	0.734143
J VS Y	TG	TG(16:0/16:0/18:1)	6	6	43.121	9.08134	0.139707
J VS Y	TG	TG(16:0/16:0/18:2)	6	6	306.106	60.4853	0.13447
J VS Y	TG	TG(16:0/16:0/21:0)	6	6	0.436467	0.267211	0.0154761
J VS Y	TG	TG(16:0/18:0/16:0)	6	6	1.46153	1.45498	0.994639
J VS Y	TG	TG(16:0/18:1/18:2)	6	6	555.186	163.775	0.0771583
J VS Y	TG	TG(16:0/18:2/18:2)	6	6	0.291022	0.1212	0.014265
J VS Y	TG	TG(16:1/16:1/16:1)	6	6	6.01415	3.04776	0.270645
J VS Y	TG	TG(16:1/16:1/17:1)	6	6	0.372956	0.223842	0.419569
J VS Y	TG	TG(16:1/16:1/18:1)	6	6	0.407365	0.191999	0.104028
J VS Y	TG	TG(16:1/18:2/18:2)	6	6	6.6299	2.90394	0.265886
J VS Y	TG	TG(16:1/18:2/18:3)	6	6	0.34354	0.173203	0.32553
J VS Y	TG	TG(18:0/18:1/18:1)	6	6	158.116	41.8584	0.0140644
J VS Y	TG	TG(18:0/18:1/20:0)	6	6	1.96859	0.702432	0.0769056
J VS Y	TG	TG(18:0/18:1/21:0)	6	6	0.334809	0.143416	0.0359234
J VS Y	TG	TG(18:0/22:0/22:0)	6	6	0.0867889	0.0744351	0.161168
J VS Y	TG	TG(18:1/16:0/18:1)	6	6	908	155.747	0.0121324
J VS Y	TG	TG(18:1/18:1/18:1)	6	6	351.868	173.939	0.0238346
J VS Y	TG	TG(18:1/18:1/20:1)	6	6	20.349	4.11013	0.0070345
J VS Y	TG	TG(18:1/18:2/18:2)	6	6	212.964	75.4698	0.0149755
J VS Y	TG	TG(18:1/18:2/20:1)	6	6	11.9084	3.13299	0.00847638
J VS Y	TG	TG(18:1/18:2/20:2)	6	6	4.74456	2.04366	0.0162988
J VS Y	TG	TG(18:2/18:2/18:2)	6	6	38.1312	9.89765	0.00757958
J VS Y	TG	TG(18:2/18:2/18:3)	6	6	0.614782	0.160736	0.110122
J VS Y	TG	TG(18:2/18:2/20:2)	6	6	0.477955	0.196643	0.00197943
J VS Y	TG	TG(20:0/20:0/20:0)	6	6	0.135766	0.102451	0.0779478
J VS Y	PG	PG(18:3/18:3)	6	6	0.0354723	0.067088	0.0857198
J VS Y	PG	PG(18:2/18:0)	6	6	0.14849	0.140471	0.682743
J VS Y	PG	PG(18:2/18:1)	6	6	0.515347	2.04895	1.74399e-07
J VS Y	PG	PG(16:1/16:1)	6	6	0.101689	0.132057	0.0559404
J VS Y	PG	PG(18:1/18:1)	6	6	0.705658	2.93724	1.23446e-05
J VS Y	PG	PG(16:1/18:2)	6	6	0.175627	0.322719	0.0138545
J VS Y	PG	PG(16:0/18:2)	6	6	1.92056	1.75779	0.420445
J VS Y	PG	PG(16:0/18:1)	6	6	2.51362	4.43413	0.00135544
J VS Y	PG	PG(16:0/16:1)	6	6	0.508246	0.303781	0.0832987
J VS Y	PG	PG(17:0/15:0)	6	6	0.0608833	0.0311427	1.50975e-05
J VS Y	PG	PG(18:2/18:2)	6	6	0.0707543	0.0485749	0.499547
J VS Y	PG	PG(18:0/18:1)	6	6	0.0620263	0.0584364	0.793115
J VS Y	PG	PG(20:0/18:2)	6	6	0.0907535	0.0624808	0.39776
J VS Y	PG	PG(18:3/18:2)	6	6	0.133308	0.0712871	0.00248199
J VS Y	PG	PG(16:0/15:0)	6	6	0.0242115	0.0667988	0.16856
J VS Y	PG	PG(18:2/16:1)	6	6	0.0876901	0.0847537	0.966042
J VS Y	PG	PG(15:0/15:0)	6	6	0.037315	0.0642518	0.52432
J VS Y	PG	PG(16:0/17:1)	6	6	0.176349	0.0847197	0.00673424
J VS Y	PG	PG(18:3/16:1)	6	6	0.0327096	0.0638189	0.0012686

## Sheet: Different lipids
comparsion	lipid-name	ID	name	mzmed	metlin	MEAN J	MEAN Y	VIP	pvalue	qvalue	foldchange	log_foldchange
J VS Y	Cer(d17:1/20:0)	5198	M581T362	580.565	http://metlin.scripps.edu/metabo_list.php?mass_min=579.555&mass_max=579.575	0.00168	0.196	0.211449	3.42e-05	0.00034391	0.00860959	-6.85984
J VS Y	GPSer(18:0/16:1)	1289	M761T256	760.513	http://metlin.scripps.edu/metabo_list.php?mass_min=759.503&mass_max=759.523	0.288	1.1635	0.846832	4.64e-08	2.37e-06	0.247104	-2.01681
J VS Y	GPSer(18:0/18:1)	1266	M789T291	788.544	http://metlin.scripps.edu/metabo_list.php?mass_min=787.534&mass_max=787.554	0.93	2.60846	1.12247	0.00132528	0.00171988	0.356516	-1.48796
J VS Y	GPSer(18:0/18:2)	9676	M787T313	786.536	http://metlin.scripps.edu/metabo_list.php?mass_min=785.526&mass_max=785.546	0.0972	0.116	0.0738292	0.385982	0.151079	0.836476	-0.257605
J VS Y	GPSer(18:1/16:1)	393	M758T209	758.485	http://metlin.scripps.edu/metabo_list.php?mass_min=757.475&mass_max=757.495	0.0381	0.0356	0.00998627	0.811893	0.263638	1.06973	0.0972521
J VS Y	GPSer(18:2/18:1)	1827	M785T232	784.513	http://metlin.scripps.edu/metabo_list.php?mass_min=783.503&mass_max=783.523	0.776	2.13376	1.01042	0.00148546	0.0018739	0.36389	-1.45842
J VS Y	GPSer(18:2/18:2)	923	M782T203	782.497	http://metlin.scripps.edu/metabo_list.php?mass_min=781.487&mass_max=781.507	0.604	1.09899	0.56623	0.00381382	0.00389023	0.549727	-0.863212
J VS Y	GPSer(20:0/18:1)	2105	M817T324	816.576	http://metlin.scripps.edu/metabo_list.php?mass_min=815.566&mass_max=815.586	0.106	0.261	0.32643	0.00577296	0.00541936	0.40499	-1.30404
J VS Y	GPSer(20:0/18:2)	197	M815T299	814.56	http://metlin.scripps.edu/metabo_list.php?mass_min=813.55&mass_max=813.57	0.218	0.563	0.493283	0.00270235	0.0029745	0.387841	-1.36646
J VS Y	PA(18:1/18:1)	2368	M699T283	699.496	http://metlin.scripps.edu/metabo_list.php?mass_min=698.486&mass_max=698.506	0.474	0.84	0.448813	0.0237023	0.0163867	0.563697	-0.827009
J VS Y	PA(18:2/18:2)	7849	M695T183	695.473	http://metlin.scripps.edu/metabo_list.php?mass_min=694.463&mass_max=694.483	0.0419	0.043	0.00101755	0.943593	0.293838	0.974574	-0.0371568
J VS Y	PC(10:0/22:2)	340	M731T233	730.537	http://metlin.scripps.edu/metabo_list.php?mass_min=729.527&mass_max=729.547	2.90433	2.18513	0.300089	0.130415	0.0698993	1.32913	0.410486
J VS Y	PC(10:0/24:1)	1742	M761T302	760.585	http://metlin.scripps.edu/metabo_list.php?mass_min=759.575&mass_max=759.595	46.4581	12.9114	2.56894	0.012246	0.0165909	3.59823	1.84729
J VS Y	PC(10:0/24:4)	813	M755T213	754.536	http://metlin.scripps.edu/metabo_list.php?mass_min=753.526&mass_max=753.546	0.689	0.728	0.0155659	0.7296	0.255889	0.945989	-0.0801049
J VS Y	PC(10:0/26:1)	1650	M789T336	788.615	http://metlin.scripps.edu/metabo_list.php?mass_min=787.605&mass_max=787.625	12.0829	4.33133	1.12234	0.0469349	0.0356519	2.78966	1.48009
J VS Y	PC(10:0/26:2)	1034	M787T309	786.601	http://metlin.scripps.edu/metabo_list.php?mass_min=785.591&mass_max=785.611	123.708	23.5471	4.50501	0.0089363	0.0141382	5.25363	2.39331
J VS Y	PC(11:0/20:1)	3567	M719T240	718.535	http://metlin.scripps.edu/metabo_list.php?mass_min=717.525&mass_max=717.545	0.173	0.185	0.012369	0.622862	0.226949	0.939178	-0.0905295
J VS Y	PC(11:0/22:2)	504	M745T249_1	744.552	http://metlin.scripps.edu/metabo_list.php?mass_min=743.542&mass_max=743.562	0.733	0.754	0.00108187	0.879465	0.293047	0.972577	-0.0401156
J VS Y	PC(12:0/20:3)	887	M729T207	728.52	http://metlin.scripps.edu/metabo_list.php?mass_min=727.51&mass_max=727.53	0.235	0.157	0.103071	0.139363	0.0734922	1.49838	0.583406
J VS Y	PC(12:0/22:2)	427	M759T273	758.57	http://metlin.scripps.edu/metabo_list.php?mass_min=757.56&mass_max=757.58	159.075	22.0767	5.41084	0.00513141	0.0110125	7.20558	2.84911
J VS Y	PC(12:0/22:5)	627	M753T188	752.519	http://metlin.scripps.edu/metabo_list.php?mass_min=751.509&mass_max=751.529	0.103	0.0972	0.018833	0.686708	0.244524	1.06188	0.0866259
J VS Y	PC(12:0/24:4)	676	M783T249	782.57	http://metlin.scripps.edu/metabo_list.php?mass_min=781.56&mass_max=781.58	222.272	31.1518	6.30181	0.00815357	0.013497	7.13515	2.83494
J VS Y	PC(12:0/26:2)	1356	M815T344	814.631	http://metlin.scripps.edu/metabo_list.php?mass_min=813.621&mass_max=813.641	3.60626	1.37297	0.633398	0.0244883	0.024533	2.62661	1.3932
J VS Y	PC(13:0/22:2)	694	M773T286	772.583	http://metlin.scripps.edu/metabo_list.php?mass_min=771.573&mass_max=771.593	1.53602	0.651	0.397638	0.0318951	0.0284867	2.36113	1.23948
J VS Y	PC(14:0/20:3)	1397	M757T241	756.554	http://metlin.scripps.edu/metabo_list.php?mass_min=755.544&mass_max=755.564	12.5343	5.64911	1.11565	0.0386562	0.0318453	2.21881	1.14979
J VS Y	PC(14:0/22:5)	172	M781T222	780.554	http://metlin.scripps.edu/metabo_list.php?mass_min=779.544&mass_max=779.564	11.378	2.28619	1.33817	0.00989812	0.0148915	4.97684	2.31523
J VS Y	PC(14:0/22:6)	1496	M779T194	778.537	http://metlin.scripps.edu/metabo_list.php?mass_min=777.527&mass_max=777.547	0.6	0.246	0.244241	0.0248073	0.0247089	2.43575	1.28437
J VS Y	PC(14:1/22:2)	978	M785T278_1	784.585	http://metlin.scripps.edu/metabo_list.php?mass_min=783.575&mass_max=783.595	164.072	51.1129	4.69874	0.0156876	0.0188798	3.20998	1.68257
J VS Y	PC(15:0/18:1)	892	M791T277	790.559	http://metlin.scripps.edu/metabo_list.php?mass_min=789.549&mass_max=789.569	0.137	0.479	0.522377	9.48e-05	0.000240058	0.28672	-1.80228
J VS Y	PC(15:0/18:2)	884	M789T246	788.544	http://metlin.scripps.edu/metabo_list.php?mass_min=787.534&mass_max=787.554	0.192	0.712	0.645851	1.64e-06	1.53e-05	0.269212	-1.89319
J VS Y	PC(16:0/0:0)	4223	M496T66	496.338	http://metlin.scripps.edu/metabo_list.php?mass_min=495.328&mass_max=495.348	5.62367	0.762	0.930124	0.0417906	0.0333132	7.38374	2.88435
J VS Y	PC(16:0/16:1)	1716	M777T264	776.544	http://metlin.scripps.edu/metabo_list.php?mass_min=775.534&mass_max=775.554	3.20245	2.48994	0.43058	0.248687	0.107657	1.28616	0.363065
J VS Y	PC(16:0/18:1)	188	M805T300	804.577	http://metlin.scripps.edu/metabo_list.php?mass_min=803.567&mass_max=803.587	12.1484	8.98537	1.1769	0.0380904	0.0238963	1.35202	0.435112
J VS Y	PC(16:0/18:2)	1107	M803T272	802.561	http://metlin.scripps.edu/metabo_list.php?mass_min=801.551&mass_max=801.571	28.0011	20.019	2.05482	0.0219792	0.0154759	1.39873	0.484114
J VS Y	PC(16:0/22:6)	3602	M807T258	806.568	http://metlin.scripps.edu/metabo_list.php?mass_min=805.558&mass_max=805.578	0.282	0.195	0.123897	0.0359757	0.0305704	1.4484	0.534455
J VS Y	PC(16:1/16:1)	977	M775T231	774.529	http://metlin.scripps.edu/metabo_list.php?mass_min=773.519&mass_max=773.539	1.73291	3.12287	0.991174	0.00134973	0.00174319	0.554911	-0.849672
J VS Y	PC(16:1/18:1)	4297	M803T350	802.557	http://metlin.scripps.edu/metabo_list.php?mass_min=801.547&mass_max=801.567	0.0802	0.0706	0.0374869	0.43807	0.166491	1.13706	0.185307
J VS Y	PC(16:1/18:3)	910	M799T212	798.528	http://metlin.scripps.edu/metabo_list.php?mass_min=797.518&mass_max=797.538	0.493	1.19107	0.748102	5.29e-07	8.96e-06	0.413998	-1.27231
J VS Y	PC(16:1/22:2)	7148	M813T312	812.615	http://metlin.scripps.edu/metabo_list.php?mass_min=811.605&mass_max=811.625	1.22774	0.477	0.385497	0.00763077	0.0130649	2.5757	1.36496
J VS Y	PC(17:0/18:2)	4115	M817T284	816.575	http://metlin.scripps.edu/metabo_list.php?mass_min=815.565&mass_max=815.585	0.543	0.594	0.11956	0.45745	0.172131	0.914355	-0.129174
J VS Y	PC(18:0/0:0)	2017	M524T89	524.369	http://metlin.scripps.edu/metabo_list.php?mass_min=523.359&mass_max=523.379	5.56767	0.878	0.995533	0.00456813	0.0104527	6.34266	2.66509
J VS Y	PC(18:0/18:1)	5664	M833T335	832.608	http://metlin.scripps.edu/metabo_list.php?mass_min=831.598&mass_max=831.618	2.02361	4.33564	1.29653	0.000271169	0.000525713	0.466739	-1.09931
J VS Y	PC(18:0/18:2)	1720	M831T306	830.593	http://metlin.scripps.edu/metabo_list.php?mass_min=829.583&mass_max=829.603	20.8508	14.6981	1.87461	0.00566053	0.00533246	1.4186	0.504469
J VS Y	PC(18:1/18:2)	1274	M807T278_1	806.566	http://metlin.scripps.edu/metabo_list.php?mass_min=805.556&mass_max=805.576	7.04731	2.13547	0.967467	0.0195008	0.0214997	3.30012	1.72252
J VS Y	PC(18:2/0:0)	5860	M520T56	520.338	http://metlin.scripps.edu/metabo_list.php?mass_min=519.328&mass_max=519.348	12.4859	2.86551	0.955323	0.15354	0.0791994	4.35732	2.12344
J VS Y	PC(18:2/18:2)	162	M827T247	826.562	http://metlin.scripps.edu/metabo_list.php?mass_min=825.552&mass_max=825.572	37.7111	24.7776	2.81044	0.00204987	0.00240804	1.52198	0.605952
J VS Y	PC(18:2/18:3)	867	M825T220	824.545	http://metlin.scripps.edu/metabo_list.php?mass_min=823.535&mass_max=823.555	6.81748	3.59372	1.47147	0.00257811	0.00286905	1.89705	0.923759
J VS Y	PC(18:2/20:2)	7794	M855T282	854.591	http://metlin.scripps.edu/metabo_list.php?mass_min=853.581&mass_max=853.601	0.323	0.227	0.197845	0.0535909	0.0314248	1.42016	0.506055
J VS Y	PC(18:3/18:2)	392	M803T222	802.534	http://metlin.scripps.edu/metabo_list.php?mass_min=801.524&mass_max=801.544	0.466	0.123	0.257445	0.0116996	0.0162006	3.77929	1.91811
J VS Y	PC(19:0/18:2)	15881	M845T325	844.607	http://metlin.scripps.edu/metabo_list.php?mass_min=843.597&mass_max=843.617	0.251	0.21	0.0695603	0.666599	0.227635	1.19736	0.259854
J VS Y	PC(20:0/18:1)	2542	M861T366	860.638	http://metlin.scripps.edu/metabo_list.php?mass_min=859.628&mass_max=859.648	0.163	0.699	0.658325	3.05e-05	0.000104834	0.233087	-2.10106
J VS Y	PC(P-16:0/2:0)	7705	M522T67	522.354	http://metlin.scripps.edu/metabo_list.php?mass_min=521.344&mass_max=521.364	6.67025	3.37926	0.504483	0.198231	0.0956865	1.97388	0.981034
J VS Y	PE(15:0/16:1)	3835	M674T249	674.475	http://metlin.scripps.edu/metabo_list.php?mass_min=673.465&mass_max=673.485	0.229	0.192	0.0556662	0.727057	0.242779	1.19033	0.251359
J VS Y	PE(16:0/0:0)	10033	M452T66	452.277	http://metlin.scripps.edu/metabo_list.php?mass_min=451.267&mass_max=451.287	16.3659	14.1338	0.707551	0.600881	0.21095	1.15793	0.211545
J VS Y	PE(16:0/16:1)	827	M688T274	688.492	http://metlin.scripps.edu/metabo_list.php?mass_min=687.482&mass_max=687.502	2.72214	4.43078	1.00473	0.0141786	0.011018	0.61437	-0.702819
J VS Y	PE(16:0/17:1)	4289	M703T377	702.502	http://metlin.scripps.edu/metabo_list.php?mass_min=701.492&mass_max=701.512	0.0553	0.0775	0.0837412	0.157758	0.0748844	0.713298	-0.487422
J VS Y	PE(16:0/18:1)	2780	M717T264	716.522	http://metlin.scripps.edu/metabo_list.php?mass_min=715.512&mass_max=715.532	0.175	0.159	0.0428737	0.511291	0.18723	1.10621	0.145632
J VS Y	PE(16:0/18:2)	2029	M715T282	714.509	http://metlin.scripps.edu/metabo_list.php?mass_min=713.499&mass_max=713.519	13.6332	19.6232	2.05251	0.00298282	0.003211	0.694748	-0.525438
J VS Y	PE(16:1/0:0)	1461	M450T53	450.261	http://metlin.scripps.edu/metabo_list.php?mass_min=449.251&mass_max=449.271	1.32562	2.03791	0.615677	0.0190514	0.0138522	0.650482	-0.620419
J VS Y	PE(16:1/14:1)	812	M658T201	658.444	http://metlin.scripps.edu/metabo_list.php?mass_min=657.434&mass_max=657.454	0.0178	0.0889	0.232159	0.000862612	0.00124144	0.199948	-2.32231
J VS Y	PE(16:1/16:1)	1564	M686T240	686.477	http://metlin.scripps.edu/metabo_list.php?mass_min=685.467&mass_max=685.487	0.587	2.428	1.18481	0.000507118	0.00083413	0.241932	-2.04732
J VS Y	PE(17:0/18:2)	10057	M729T281	728.521	http://metlin.scripps.edu/metabo_list.php?mass_min=727.511&mass_max=727.531	0.0668	0.148	0.223454	0.0174764	0.0129416	0.449705	-1.15295
J VS Y	PE(18:0/0:0)	2402	M480T91_3	480.309	http://metlin.scripps.edu/metabo_list.php?mass_min=479.299&mass_max=479.319	210.575	138.326	6.12619	0.0155078	0.011783	1.52231	0.606258
J VS Y	PE(18:0/18:1)	1291	M745T343	744.556	http://metlin.scripps.edu/metabo_list.php?mass_min=743.546&mass_max=743.566	18.2431	23.1183	1.61286	0.0328199	0.0211794	0.789118	-0.341687
J VS Y	PE(18:0/18:2)	545	M743T318	742.54	http://metlin.scripps.edu/metabo_list.php?mass_min=741.53&mass_max=741.55	56.325	70.2597	2.8172	0.0151954	0.0116056	0.801669	-0.318921
J VS Y	PE(18:0/22:6)	466	M793T329	792.55	http://metlin.scripps.edu/metabo_list.php?mass_min=791.54&mass_max=791.56	0.206	0.136	0.0987493	0.135789	0.0720593	1.52388	0.607753
J VS Y	PE(18:1/0:0)	15890	M478T69	478.293	http://metlin.scripps.edu/metabo_list.php?mass_min=477.283&mass_max=477.303	48.2515	28.3375	3.57002	0.00293143	0.00316843	1.70274	0.76786
J VS Y	PE(18:1/16:1)	822	M715T231	714.507	http://metlin.scripps.edu/metabo_list.php?mass_min=713.497&mass_max=713.517	0.094	0.173	0.239964	0.00103193	0.00142161	0.54418	-0.877844
J VS Y	PE(18:1/18:2)	4208	M741T287	740.525	http://metlin.scripps.edu/metabo_list.php?mass_min=739.515&mass_max=739.535	17.0961	26.7124	2.62758	0.00092354	0.00130667	0.640006	-0.643844
J VS Y	PE(18:2/0:0)	17417	M476T56_2	476.277	http://metlin.scripps.edu/metabo_list.php?mass_min=475.267&mass_max=475.287	11.5799	20.6494	1.37631	0.473249	0.176648	0.560788	-0.834473
J VS Y	PE(18:2/16:1)	1213	M712T249	712.492	http://metlin.scripps.edu/metabo_list.php?mass_min=711.482&mass_max=711.502	0.881	6.68968	2.17206	1.12e-05	5.23e-05	0.131638	-2.92535
J VS Y	PE(18:2/18:2)	824	M739T258	738.509	http://metlin.scripps.edu/metabo_list.php?mass_min=737.499&mass_max=737.519	14.2376	17.7141	1.46086	0.00448518	0.00440867	0.803745	-0.315191
J VS Y	PE(18:2/18:3)	705	M736T230	736.492	http://metlin.scripps.edu/metabo_list.php?mass_min=735.482&mass_max=735.502	1.04199	2.83474	1.17651	3.8e-06	2.48e-05	0.36758	-1.44387
J VS Y	PE(18:3/0:0)	3893	M474T50	474.26	http://metlin.scripps.edu/metabo_list.php?mass_min=473.25&mass_max=473.27	1.47381	0.708	0.694359	0.0144687	0.0111862	2.08116	1.05739
J VS Y	PE(18:3/18:3)	2121	M734T202	734.476	http://metlin.scripps.edu/metabo_list.php?mass_min=733.466&mass_max=733.486	0.0753	0.387	0.49608	2.77e-07	6.64e-06	0.194671	-2.36089
J VS Y	PE(19:0/0:0)	10789	M494T101	494.323	http://metlin.scripps.edu/metabo_list.php?mass_min=493.313&mass_max=493.333	11.1941	4.15603	2.17632	0.000543867	0.000878781	2.69346	1.42946
J VS Y	PE(19:0/18:1)	18964	M759T287	758.577	http://metlin.scripps.edu/metabo_list.php?mass_min=757.567&mass_max=757.587	0.0204	0.0797	0.183868	0.0327065	0.0211226	0.25653	-1.9628
J VS Y	PE(19:0/18:2)	485	M759T335	758.567	http://metlin.scripps.edu/metabo_list.php?mass_min=757.557&mass_max=757.577	1.00127	0.476	0.303571	0.0431058	0.0339328	2.10477	1.07366
J VS Y	PE(20:0/0:0)	11048	M508T124	508.339	http://metlin.scripps.edu/metabo_list.php?mass_min=507.329&mass_max=507.349	21.1829	37.0505	2.935	0.0160707	0.0121091	0.571731	-0.806592
J VS Y	PE(20:0/18:1)	4093	M773T373	772.587	http://metlin.scripps.edu/metabo_list.php?mass_min=771.577&mass_max=771.597	1.76402	4.12287	1.34138	9.53e-06	4.69e-05	0.427862	-1.22478
J VS Y	PE(20:0/18:2)	1214	M771T350	770.571	http://metlin.scripps.edu/metabo_list.php?mass_min=769.561&mass_max=769.581	6.57075	17.8957	3.00317	1.25e-05	5.61e-05	0.367169	-1.44548
J VS Y	PE(20:0/18:3)	999	M769T328	768.554	http://metlin.scripps.edu/metabo_list.php?mass_min=767.544&mass_max=767.564	0.592	3.8978	1.62908	1.12e-07	4.16e-06	0.151853	-2.71925
J VS Y	PE(22:2/12:0)	858	M717T282	716.522	http://metlin.scripps.edu/metabo_list.php?mass_min=715.512&mass_max=715.532	6.05208	3.5194	0.610915	0.0863015	0.0517938	1.71963	0.7821
J VS Y	PE(22:2/14:1)	3136	M743T287	742.538	http://metlin.scripps.edu/metabo_list.php?mass_min=741.528&mass_max=741.548	9.16096	6.52618	0.539252	0.212729	0.100589	1.40373	0.489261
J VS Y	PE(22:2/16:1)	309	M771T329	770.568	http://metlin.scripps.edu/metabo_list.php?mass_min=769.558&mass_max=769.578	0.525	0.697	0.112693	0.169462	0.0853264	0.753414	-0.408485
J VS Y	PE(22:4/14:1)	261	M739T232	738.505	http://metlin.scripps.edu/metabo_list.php?mass_min=737.495&mass_max=737.515	0.449	0.383	0.0633575	0.475644	0.183393	1.17307	0.230285
J VS Y	PE(24:1/10:0)	1384	M719T311_1	718.537	http://metlin.scripps.edu/metabo_list.php?mass_min=717.527&mass_max=717.547	5.51078	5.51424	0.00707701	0.997648	0.319832	0.999373	-0.000905022
J VS Y	PE(24:4/12:0)	623	M741T311	740.518	http://metlin.scripps.edu/metabo_list.php?mass_min=739.508&mass_max=739.528	0.486	0.363	0.118525	0.188689	0.0923464	1.33875	0.420882
J VS Y	PE(26:1/10:0)	7036	M747T301	746.559	http://metlin.scripps.edu/metabo_list.php?mass_min=745.549&mass_max=745.569	5.25833	2.03231	0.73469	0.053204	0.0382204	2.58737	1.37149
J VS Y	PE(26:2/10:0)	1001	M745T318	744.554	http://metlin.scripps.edu/metabo_list.php?mass_min=743.544&mass_max=743.564	87.1717	25.15	3.41054	0.0215188	0.0227923	3.46607	1.7933
J VS Y	PE(26:2/12:0)	945	M773T351	772.584	http://metlin.scripps.edu/metabo_list.php?mass_min=771.574&mass_max=771.594	3.37249	3.89309	0.159607	0.435546	0.171164	0.866275	-0.207104
J VS Y	PE(P-16:0/20:1)	2360	M753T341	752.554	http://metlin.scripps.edu/metabo_list.php?mass_min=751.544&mass_max=751.564	0.00168	0.201	0.204495	0.000475411	0.00228308	0.00838723	-6.89759
J VS Y	PE(P-18:0/0:0)	3280	M464T101	464.312	http://metlin.scripps.edu/metabo_list.php?mass_min=463.302&mass_max=463.322	11.7306	1.46545	2.58426	0.0179219	0.0132026	8.00477	3.00086
J VS Y	PE(P-18:0/18:2)	831	M729T318	728.558	http://metlin.scripps.edu/metabo_list.php?mass_min=727.548&mass_max=727.568	0.00168	0.293	0.255682	8.11e-05	0.000637285	0.00574673	-7.44304
J VS Y	PE(P-20:0/18:2)	5106	M755T366	754.575	http://metlin.scripps.edu/metabo_list.php?mass_min=753.565&mass_max=753.585	1.26242	0.261	0.641247	0.147761	0.0711163	4.84009	2.27503
J VS Y	PG(15:0/15:0)	18248	M693T210	693.47	http://metlin.scripps.edu/metabo_list.php?mass_min=692.46&mass_max=692.48	0.0373	0.0643	0.0745025	0.52432	0.190763	0.580762	-0.783981
J VS Y	PG(16:0/18:1)	2292	M748T263	747.519	http://metlin.scripps.edu/metabo_list.php?mass_min=746.509&mass_max=746.529	2.51362	4.43413	1.13101	0.00135544	0.0017486	0.56688	-0.818885
J VS Y	PG(16:0/18:2)	2273	M746T235	745.502	http://metlin.scripps.edu/metabo_list.php?mass_min=744.492&mass_max=744.512	1.92056	1.75779	0.178481	0.420445	0.161261	1.0926	0.127771
J VS Y	PG(18:1/18:1)	1962	M774T268	773.533	http://metlin.scripps.edu/metabo_list.php?mass_min=772.523&mass_max=772.543	0.706	2.93724	1.30741	1.23e-05	5.56e-05	0.240245	-2.05742
J VS Y	PG(18:2/16:1)	16699	M743T272	743.486	http://metlin.scripps.edu/metabo_list.php?mass_min=742.476&mass_max=742.496	0.0877	0.0848	0.00264038	0.966042	0.29874	1.03465	0.0491383
J VS Y	PG(18:2/18:1)	1682	M772T240	771.518	http://metlin.scripps.edu/metabo_list.php?mass_min=770.508&mass_max=770.528	0.515	2.04895	1.10968	1.74e-07	5.34e-06	0.251518	-1.99127
J VS Y	PG(18:2/18:2)	3597	M769T258	769.488	http://metlin.scripps.edu/metabo_list.php?mass_min=768.478&mass_max=768.498	0.0708	0.0486	0.059894	0.499547	0.184006	1.4566	0.542606
J VS Y	PG(18:3/18:2)	14788	M767T248	767.486	http://metlin.scripps.edu/metabo_list.php?mass_min=766.476&mass_max=766.496	0.133	0.0713	0.199523	0.00248199	0.00278595	1.87001	0.903048
J VS Y	PI(10:0/26:2)	1611	M881T259	880.589	http://metlin.scripps.edu/metabo_list.php?mass_min=879.579&mass_max=879.599	1.20274	0.332	0.417267	0.010294	0.0151805	3.6233	1.8573
J VS Y	PI(12:0/22:2)	1620	M853T224	852.558	http://metlin.scripps.edu/metabo_list.php?mass_min=851.548&mass_max=851.568	0.3	0.0591	0.20938	0.0375753	0.0313407	5.07237	2.34266
J VS Y	PI(12:0/24:4)	2008	M877T201	876.558	http://metlin.scripps.edu/metabo_list.php?mass_min=875.548&mass_max=875.568	0.363	0.0663	0.258063	0.00221121	0.00699822	5.48434	2.45532
J VS Y	PI(14:1/22:2)	597	M879T230	878.574	http://metlin.scripps.edu/metabo_list.php?mass_min=877.564&mass_max=877.584	0.676	0.197	0.315599	0.00657921	0.0122373	3.43591	1.78069
J VS Y	PI(16:0/16:1)	490	M808T214	807.502	http://metlin.scripps.edu/metabo_list.php?mass_min=806.492&mass_max=806.512	0.214	0.185	0.0690095	0.610608	0.213478	1.15473	0.207562
J VS Y	PI(16:0/18:1)	5963	M836T251	835.535	http://metlin.scripps.edu/metabo_list.php?mass_min=834.525&mass_max=834.545	2.27432	1.64767	0.446282	0.27938	0.117908	1.38033	0.465011
J VS Y	PI(16:0/18:2)	3843	M834T223	833.519	http://metlin.scripps.edu/metabo_list.php?mass_min=832.509&mass_max=832.529	6.67789	1.41497	1.84622	0.0160863	0.0121181	4.71944	2.23862
J VS Y	PI(18:0/18:2)	636	M862T257	861.551	http://metlin.scripps.edu/metabo_list.php?mass_min=860.541&mass_max=860.561	23.6699	16.3553	1.71561	0.0550932	0.0321415	1.44724	0.533299
J VS Y	PI(18:1/18:2)	948	M860T228	859.536	http://metlin.scripps.edu/metabo_list.php?mass_min=858.526&mass_max=858.546	13.862	9.02995	1.39558	0.0488182	0.029118	1.53512	0.618349
J VS Y	PI(18:2/18:2)	1923	M858T200	857.519	http://metlin.scripps.edu/metabo_list.php?mass_min=856.509&mass_max=856.529	7.85121	2.2403	1.93566	0.0021761	0.00252071	3.50454	1.80923
J VS Y	PI(20:0/18:2)	10878	M890T294	889.58	http://metlin.scripps.edu/metabo_list.php?mass_min=888.57&mass_max=888.59	0.925	0.315	0.586803	0.0135738	0.0106616	2.93273	1.55224
J VS Y	PS(18:1/18:1)	699	M789T214	788.542	http://metlin.scripps.edu/metabo_list.php?mass_min=787.532&mass_max=787.552	0.102	0.0618	0.0818501	0.040096	0.0324985	1.64525	0.718303
J VS Y	PS(18:2/18:1)	2605	M787T234	786.526	http://metlin.scripps.edu/metabo_list.php?mass_min=785.516&mass_max=785.536	0.266	0.219	0.0634505	0.45761	0.177915	1.21431	0.280132
J VS Y	PS(18:2/18:2)	498	M785T205	784.51	http://metlin.scripps.edu/metabo_list.php?mass_min=783.5&mass_max=783.52	0.167	0.143	0.0460544	0.467008	0.180781	1.17202	0.228994
J VS Y	PS(20:0/18:2)	419	M817T301	816.572	http://metlin.scripps.edu/metabo_list.php?mass_min=815.562&mass_max=815.582	0.17	0.143	0.049545	0.509018	0.193495	1.18474	0.244571
J VS Y	PS(20:1/16:1)	587	M789T266	788.542	http://metlin.scripps.edu/metabo_list.php?mass_min=787.532&mass_max=787.552	1.19425	0.629	0.291956	0.077924	0.0481959	1.89761	0.924181
J VS Y	SM(d14:0/22:0)	7886	M778T304	777.611	http://metlin.scripps.edu/metabo_list.php?mass_min=776.601&mass_max=776.621	0.0611	0.152	0.264588	0.000931003	0.00131451	0.401273	-1.31734
J VS Y	SM(d14:1/22:0)	2195	M732T293	731.604	http://metlin.scripps.edu/metabo_list.php?mass_min=730.594&mass_max=730.614	1.39593	0.464	0.42162	0.0178783	0.0203845	3.00647	1.58807
J VS Y	SM(d14:1/26:1)	2669	M830T322	829.643	http://metlin.scripps.edu/metabo_list.php?mass_min=828.633&mass_max=828.653	1.25433	0.206	0.887714	0.000266207	0.000518689	6.08012	2.6041
J VS Y	SM(d15:0/18:0)	1269	M736T243	735.564	http://metlin.scripps.edu/metabo_list.php?mass_min=734.554&mass_max=734.574	0.0281	0.147	0.301605	3.37e-06	2.29e-05	0.191417	-2.38521
J VS Y	SM(d15:0/20:0)	184	M764T283	763.595	http://metlin.scripps.edu/metabo_list.php?mass_min=762.585&mass_max=762.605	0.0631	0.936	0.835614	0.000214891	0.00044167	0.0674168	-3.89075
J VS Y	SM(d15:0/22:0)	290	M792T320	791.627	http://metlin.scripps.edu/metabo_list.php?mass_min=790.617&mass_max=790.637	0.187	0.987	0.808902	5.85e-09	6.86e-07	0.189153	-2.40238
J VS Y	SM(d15:0/24:0)	9601	M820T354	819.657	http://metlin.scripps.edu/metabo_list.php?mass_min=818.647&mass_max=818.667	0.207	0.689	0.549321	0.0208575	0.0148655	0.29985	-1.73769
J VS Y	SM(d15:0/24:1)	2608	M818T341	817.643	http://metlin.scripps.edu/metabo_list.php?mass_min=816.633&mass_max=816.653	1.23044	4.35999	1.57539	4.8e-07	8.62e-06	0.282211	-1.82515
J VS Y	SM(d15:1/22:0)	646	M746T308	745.621	http://metlin.scripps.edu/metabo_list.php?mass_min=744.611&mass_max=744.631	9.20398	2.24627	1.14413	0.0178114	0.0203369	4.09746	2.03473
J VS Y	TG(14:0/16:0/16:0)	12195	M797T521	796.738	http://metlin.scripps.edu/metabo_list.php?mass_min=795.728&mass_max=795.748	1.11137	2.35138	0.302155	0.319727	0.134863	0.472646	-1.08117
J VS Y	TG(16:0/16:0/16:0)	11309	M825T536	824.769	http://metlin.scripps.edu/metabo_list.php?mass_min=823.759&mass_max=823.779	6.83848	3.35141	0.427205	0.458254	0.178112	2.04048	1.02891
J VS Y	TG(16:0/16:0/18:1)	6032	M851T537_4	850.785	http://metlin.scripps.edu/metabo_list.php?mass_min=849.775&mass_max=849.795	285.612	49.3916	5.10827	0.123786	0.0672608	5.78259	2.53172
J VS Y	TG(16:0/18:1/18:2)	483	M875T525_3	874.786	http://metlin.scripps.edu/metabo_list.php?mass_min=873.776&mass_max=873.796	555.186	163.775	6.77978	0.0771583	0.0478996	3.38993	1.76126
J VS Y	TG(18:0/18:1/18:1)	4081	M905T552	904.833	http://metlin.scripps.edu/metabo_list.php?mass_min=903.823&mass_max=903.843	158.116	41.8584	4.75581	0.0140644	0.0178478	3.77741	1.9174
J VS Y	TG(18:1/16:0/18:1)	1403	M877T538_3	876.802	http://metlin.scripps.edu/metabo_list.php?mass_min=875.792&mass_max=875.812	908	155.747	12.1061	0.0121324	0.0165111	5.82998	2.54349
J VS Y	TG(18:1/18:2/18:2)	2549	M899T514	898.786	http://metlin.scripps.edu/metabo_list.php?mass_min=897.776&mass_max=897.796	212.964	75.4698	5.16289	0.0149755	0.0184405	2.82184	1.49664
J VS Y	TG(18:2/18:2/18:2)	1515	M897T500	896.77	http://metlin.scripps.edu/metabo_list.php?mass_min=895.76&mass_max=895.78	38.1312	9.89765	2.41841	0.00757958	0.0130269	3.85255	1.94581
