# Supplementary material for: RNA-Seq and UHPLC-Q-TOF/MS Based Lipidomics Study in Lysiphlebia japonica
Source: Sci Rep. 2018 May 17;8:7802. doi: 10.1038/s41598-018-26139-4 (PMC5958133; doi:10.1038/s41598-018-26139-4)
Supplement: Supplementary file 3 — Dataset 2 [file 41598_2018_26139_MOESM3_ESM.xlsx]

## Sheet: Sheet1
gene	Length	3days	pupa	log2FoldChange(pupa/3days)	Pvalue	Padj	Up/Down
Nup53	1560	2.5	74.61	2.42693	0.00136698	0.0265693	Up
TRIM2	2737	168.17	41.67	-3.79757	2.01541e-07	1.37447e-05	Down
ND4	2618	19661.4	17766.8	-1.8176	0.000765096	0.01679	Down
TNNI3	1219	1775.5	1287.36	-2.52829	2.63506e-05	0.00101537	Down
NUP35	1487	0.48	47.11	3.2884	0.00215074	0.0380916	Up
ea	1827	2470.25	598.88	-3.84298	1.88357e-07	1.29326e-05	Down
YTM1	2193	26.9	0	-6.4713	1.17714e-09	1.37435e-07	Down
ARHGEF4	3065	3.62	179.39	3.26037	6.24396e-05	0.00213775	Up
Klkb1	2152	5196.73	314.79	-5.61426	5.51065e-15	1.42464e-12	Down
ATPeV1H	1972	879.94	1534.92	-1.22354	0.000595604	0.0136375	Down
VhaSFD	2157	513.42	724.35	-1.58689	0.00176024	0.0323985	Down
PRDX1	821	125.34	37.32	-3.3328	0.000635122	0.0144186	Down
Acf1	3342	181.17	244.26	-1.43738	0.00188981	0.034322	Down
SEC20	1266	190.06	277.53	-1.4957	0.000836437	0.0179742	Down
MAP7	3357	0	117.66	5.33219	2.29245e-06	0.000123182	Up
mig-15	3865	37.54	525.25	1.69049	2.23407e-05	0.000876182	Up
RBM39	2461	14.41	0	-4.3002	0.000462142	0.011199	Down
CYP6	2519	91.8	4.75	-5.10943	5.56748e-07	3.42782e-05	Down
Rga	3556	1491.64	257.68	-3.99514	3.32046e-07	2.1488e-05	Down
PIGN	2511	1.05	88.35	3.2947	0.000581526	0.0133817	Up
dgkA	2783	31.73	28.13	-2.19506	0.00237775	0.0411626	Down
Wnk	1760	10679.3	1431.11	-4.22134	3.77581e-08	3.10088e-06	Down
UBC	1082	0	39.81	4.66977	4.15259e-05	0.00151059	Up
SLC30A1	1217	48.49	35.29	-2.41088	0.0012866	0.0252687	Down
fmn2	3319	60.1	681.88	1.50319	9.13893e-05	0.00293273	Up
MTA2	2788	75.78	664.51	1.10632	0.000639452	0.0145104	Up
MUC2	5260	0.41	3436.26	9.41185	3.23103e-38	9.63055e-35	Up
CYP9R1	5945	2154.14	633.09	-3.00092	0.00069579	0.0154973	Down
par-1	2926	0	26.6	4.06284	0.000594641	0.0136278	Up
MARK	3328	9.42	145.39	1.74507	0.00107883	0.0219364	Up
RAN1	1466	391.61	590.56	-1.32759	2.49823e-05	0.000967796	Down
CCNA	2281	5.74	650.87	4.74872	2.04358e-12	3.7437e-10	Up
EEF1A	1553	406.69	0	-7.99759	1.04454e-13	2.33163e-11	Down
Tcjhe	3712	3350.8	3937.96	-1.73865	7.71766e-05	0.00254763	Down
sxc	4104	57.04	844.2	1.76483	1.13263e-05	0.000488854	Up
Pbp49	4027	75.29	18.07	-3.15893	0.00148937	0.0284678	Down
SLC35F1	1610	4.42	82.86	2.12282	0.000430306	0.0105845	Up
PHIP	1586	0.82	82.24	3.36265	0.000665882	0.014976	Up
CPAN	2696	2846.45	267.14	-5.28641	2.74641e-25	2.07707e-22	Down
CPA2	893	7.95	0.93	-3.66508	0.000597319	0.0136644	Down
SLC25A12	1474	21.19	0	-4.3193	0.000432222	0.0106007	Down
Atp5f1	950	2606.41	4628.16	-1.19827	0.00035495	0.00901086	Down
TOB	1885	78.41	122.26	-1.44565	0.00295872	0.0488024	Down
tnks	2650	125524	55155.9	-2.85774	0.000195459	0.00556097	Down
ACTG1	2811	42201.3	25254.9	-2.54724	8.86484e-05	0.00286839	Down
DST	12348	26.14	523.9	2.04993	0.00234938	0.0407969	Up
CA6	3074	0.61	286.14	5.71141	7.18316e-13	1.42736e-10	Up
SLC25A17	3051	234.9	305.29	-1.39229	0.00123862	0.0245452	Down
AGA	1365	305.88	199.9	-2.46995	0.000375905	0.00944817	Down
CDC42BPA	964	175.32	83.73	-2.89998	9.82819e-08	7.16553e-06	Down
ACTN	1864	50.6	21.44	-3.0899	9.69753e-06	0.000426647	Down
ARID1A	296	0	70.29	4.44252	0.000183398	0.00525026	Up
MAST2	5320	312.68	6451.7	2.3083	8.94287e-07	5.24473e-05	Up
SdhB	1090	1110.78	1878.75	-1.25993	0.000507142	0.0120194	Down
Mhc1	6546	5368.98	2864.73	-2.80888	1.67131e-07	1.1601e-05	Down
BCL2L1	1833	119.22	1020.87	1.09601	3.90661e-05	0.00143547	Up
IP6K3	2197	2.53	131.25	3.08585	0.00295476	0.0488024	Up
GST	1040	260.42	283.19	-1.81933	7.21616e-05	0.00240243	Down
HK	3369	803.74	1129.05	-1.41725	0.000918096	0.0194288	Down
stai	1435	21.33	310.95	1.64376	0.00230108	0.0401232	Up
G6PD	2047	203.47	245.58	-1.63016	1.46382e-07	1.02876e-05	Down
NUDT21	628	72.19	25.31	-2.88806	0.000371893	0.0093659	Down
AP1S1	1123	70.63	16.47	-3.49159	0.000730786	0.016149	Down
DAPK1	3734	10.38	156.22	1.78517	0.000570442	0.0131625	Up
GB15167	1267	12.45	0	-3.84841	0.00201763	0.0362023	Down
CG5431	915	14.92	0	-4.89569	4.18927e-05	0.00151842	Down
Brd8	1669	16.19	5.73	-3.21593	0.000325402	0.00836977	Down
AVPR2	4622	233.81	145.47	-2.37454	0.00065293	0.0147502	Down
CHIA	4698	18.83	450.54	2.39209	3.44611e-06	0.000175849	Up
DDO	2092	10.09	0	-4.00392	0.00122381	0.0242993	Down
NUP153	5587	15.33	305.91	2.1402	2.4197e-06	0.000129067	Up
ALDOA	2897	810.2	746.55	-2.01142	4.78289e-07	3.00314e-05	Down
PTBP2	2431	15.59	242.24	1.76962	0.000453253	0.0110205	Up
DOT1L	2676	5.14	193.52	3.1257	6.80549e-08	5.19339e-06	Up
ACP2	2601	64.12	36.69	-2.72445	0.000305477	0.00795826	Down
NR1D3	1677	1.7	96.28	2.82461	0.00232778	0.0404774	Up
DBT	2127	307.8	144.63	-2.86473	1.22597e-07	8.74948e-06	Down
PELO	2423	124.75	74.92	-2.4403	0.000107044	0.00335645	Down
RP-S17e	585	66.24	14.02	-3.64687	0.000431601	0.0105958	Down
Spt5	6855	0.28	418.56	7.10895	2.92908e-16	8.94093e-14	Up
htpG	2611	3690.94	51159.3	1.72596	8.43937e-06	0.000380794	Up
FAR	1946	258.96	177.88	-2.63656	4.15276e-05	0.00151059	Down
RpL28	577	9500.03	17960.9	-1.01303	0.00282257	0.0471089	Down
iunH	2212	425.1	284.52	-2.57379	4.7173e-08	3.75244e-06	Down
CBR4	1681	258.48	25.59	-3.64681	0.000893258	0.0189938	Down
Adamts4	731	8.56	0	-5.00103	1.40749e-05	0.000585541	Down
DBH	3267	145.81	1495.88	1.37587	5.20722e-08	4.09713e-06	Up
DPP3	1644	540.96	618.47	-1.84228	7.17309e-06	0.000330425	Down
PPIP5K	525	7.67	0	-3.7347	0.00275111	0.0461977	Down
UPB1	2324	103.3	57.89	-2.76446	3.51968e-05	0.00130944	Down
ENTPD5	2324	469.86	168.08	-3.49032	2.28064e-10	3.06531e-08	Down
KLK8	585	134.75	8.05	-5.1715	2.91977e-09	3.09514e-07	Down
SLC46A1	3781	98.8	139.93	-1.44531	0.000357955	0.00906896	Down
RIT1	10464	3022.88	27676	1.09844	0.000876335	0.0186979	Up
PXN	2524	1183.53	346.24	-3.69421	2.02594e-14	4.9354e-12	Down
cdh23	11749	137.14	1419.87	1.28368	7.58412e-05	0.00251173	Up
CALM1	1038	4694.29	6052.5	-1.60956	5.22772e-06	0.000253244	Down
ALDH7A1	2460	242.57	23.99	-4.2371	2.37191e-05	0.000923804	Down
Sec61A2	1988	615.26	392.28	-2.59432	0.00105834	0.0216238	Down
ITGB1	2331	6.07	195.83	2.9934	2.87034e-08	2.44442e-06	Up
GLRA3	4734	10.34	249.03	2.44416	3.55502e-05	0.00131872	Up
RpL37A	531	15417.1	24467.6	-1.27478	0.00277137	0.0464993	Down
ERBB2IP	1230	456.85	853.23	-1.03286	0.00206428	0.0368826	Down
HLCS	5108	3523.72	6845.04	-1.00291	5.1814e-05	0.00182705	Down
ABCF3	2998	0	122.55	4.05639	0.00101923	0.0210026	Up
Rpl10	790	516.31	932.13	-1.07035	0.00124546	0.0246325	Down
RpS15	575	88.14	1.35	-4.82712	5.0779e-05	0.00179931	Down
Gld	3276	241.09	27.15	-4.94429	9.49373e-15	2.40528e-12	Down
Hcf1	7055	22.5	495.83	2.10514	0.000209638	0.00588181	Up
MARCH.8	2547	73.34	749.91	1.34496	6.87581e-05	0.00231892	Up
DPYD	658	226.87	297.77	-1.56296	0.000522901	0.0123294	Down
slc16a14	1967	57.67	13.97	-3.01063	0.0020849	0.0371201	Down
SSR4	2374	3347.57	4541.71	-1.50556	0.00118397	0.0236922	Down
srcap	1531	556.95	29530.5	3.57135	1.1784e-22	6.8633e-20	Up
IRS2	4117	18.48	274.77	1.72623	0.000225428	0.00623713	Up
zapE	1915	92.32	110.5	-1.76151	8.31224e-05	0.00271911	Down
SRRM1	1608	7.64	0	-3.72891	0.00280012	0.0468422	Down
HEXB	4271	42	1129.46	2.58628	1.00454e-06	5.83729e-05	Up
ACE	3033	132.47	90.32	-2.56321	4.01246e-05	0.00146798	Down
DRS2	1097	15.23	5.24	-2.97307	0.000475165	0.0114489	Down
AF6	2032	7.55	172.08	2.32362	0.00159226	0.0300279	Up
Rad51c	3076	1005.41	1391.42	-1.59877	0.00224139	0.0393124	Down
KIF1	7018	16	329.07	2.03221	0.00221646	0.0389967	Up
ATPeV1E	2436	784.64	1293.46	-1.27322	0.0013659	0.0265687	Down
IMPA	873	18.96	0	-6.06155	1.94091e-08	1.72238e-06	Down
Ndufs6	2486	883.49	1473.79	-1.136	0.00260974	0.0444348	Down
leo1	1985	0	20	3.75446	0.0017598	0.0323985	Up
FLNA	7425	1339.66	1326.24	-2.06235	0.000824137	0.0177621	Down
Pkcdelta	2092	19.31	12.96	-2.52047	0.000945937	0.0198639	Down
SNRNP35	3482	2.81	269.73	4.052	2.00638e-05	0.000801776	Up
UBE2A	3542	102.45	182.31	-1.23137	0.00290791	0.0481367	Down
A4GALT	2783	67.8	693	1.30622	0.00104379	0.0213697	Up
unc44	2986	50.99	676.55	1.74305	0.000815385	0.0176454	Up
TPP2	4397	49.5	637.99	1.49596	0.00269661	0.0455314	Up
PRKAG	4685	139.13	217.47	-1.21662	0.00208716	0.0371473	Down
Ndg	4167	139.9	218.77	-1.45131	0.00230067	0.0401232	Down
HGD	5140	510.52	162.69	-3.39588	2.63949e-06	0.000139173	Down
hmgA	6822	529.93	788.68	-1.54247	0.00145498	0.0279474	Down
HIBCH	1123	456.58	459.81	-1.93792	1.15137e-05	0.000495677	Down
MCAM	2540	7.39	154.01	2.10729	0.00100491	0.0207752	Up
pgm	3390	1415.36	942.8	-2.56475	2.05458e-07	1.39514e-05	Down
Tpx-4	1066	1745.69	1663.07	-2.03262	0.000126149	0.00384536	Down
SFRS3	444	14.43	166.9	1.48334	0.000456518	0.0110893	Up
THBS1	2798	1.68	94.31	3.25956	0.00107657	0.0219103	Up
RP-S23e	621	50.94	0.55	-5.49792	8.37924e-07	4.94854e-05	Down
DNAJB1	2395	163.6	3658.4	2.46807	8.34853e-13	1.6208e-10	Up
punA	2144	566.82	690.84	-1.70896	7.18073e-05	0.00239693	Down
nagA	4450	147.55	1678.36	1.43309	1.17225e-05	0.000503381	Up
RALGDS	3557	24.89	324.18	1.59932	4.09073e-05	0.00149123	Up
rab6	1711	4.12	96.08	2.14494	0.00228546	0.039947	Up
Ptp	3495	18.94	212.61	1.36213	0.00266971	0.0451675	Up
serB	355	5.47	0	-4.37586	0.000209754	0.00588181	Down
RP-S28e	637	751.27	887.85	-1.80674	0.00289678	0.048031	Down
RP-S8e	4418	28665.6	47298.5	-1.20315	0.00244404	0.0420659	Down
mmsA	1945	1956.81	1633.26	-2.25086	0.000335279	0.0085716	Down
DSCAML1	2933	3.63	107.48	2.5222	0.000311486	0.00807331	Up
MVD	1536	137.41	217.49	-1.26474	0.00221353	0.0389967	Down
SLC7A3	2369	32.25	8.73	-3.42943	2.80907e-05	0.00107587	Down
TTF2	5741	425.07	667.43	-1.29931	4.23709e-06	0.000210076	Down
NDUFB3	910	347.56	395.22	-1.6803	0.000112539	0.00348561	Down
SLC26A2	1653	41.22	20.27	-2.62956	0.000663811	0.0149427	Down
Hydr2	378	7.34	0.98	-3.62293	0.000560235	0.0130219	Down
HIBADH	1237	368.99	140.69	-3.25393	5.1345e-07	3.19619e-05	Down
HIBADH	1247	1566.51	566.1	-3.40864	3.61339e-10	4.70679e-08	Down
mmsB	1218	142.35	17.49	-4.56403	9.60981e-08	7.02653e-06	Down
PTEN	3325	31	296.45	1.28927	0.00120246	0.0239693	Up
ESCO	2972	30.6	423.72	1.78277	3.39589e-07	2.18645e-05	Up
Nop2	4128	40.22	417.02	1.42713	0.00112184	0.0226745	Up
CNTN3	1083	46.3	22.68	-2.89343	2.43721e-07	1.61012e-05	Down
synj	3377	25.05	247.19	1.27635	0.000662935	0.0149296	Up
OLFR	2981	67.76	1201.93	2.01478	6.18127e-08	4.77456e-06	Up
Elf	2603	80.83	92.69	-1.78208	1.4778e-06	8.34798e-05	Down
URB1	1642	0.48	243.19	5.89414	7.87568e-13	1.54081e-10	Up
HIPK	4558	30.42	390.66	1.69867	0.000293668	0.00769413	Up
DGAT1	1880	257.34	10.1	-5.79985	7.45652e-12	1.22672e-09	Down
DNA2	3985	8.21	134.86	1.93127	6.2832e-05	0.00214974	Up
Myo18	6509	203.84	2283.7	1.45896	0.00193608	0.0350239	Up
tkv1	1605	31.66	345.69	1.36284	0.000271145	0.00718952	Up
GROUCHO	2978	2.42	113.28	2.84558	0.00166628	0.0310975	Up
FZD4	2235	0	98.05	5.88652	2.06881e-08	1.81148e-06	Up
UBR3	2964	138.05	1258.41	1.19144	1.33805e-05	0.000561724	Up
cln3	1583	277.66	205.08	-2.40367	7.5437e-05	0.00250162	Down
Ggct	841	115.54	192.57	-1.16276	0.00301214	0.0495547	Down
LYPLAL1	1145	45.22	41.81	-1.84235	0.00243821	0.0419798	Down
MYH	4018	0.56	267.39	5.86211	3.51615e-11	5.36647e-09	Up
NFASC	4661	48.96	521.41	1.34986	0.000753034	0.0165828	Up
lgals9c	2036	9.11	185.77	2.0911	0.000164931	0.00481408	Up
Gabre	4523	24.78	509.18	2.03011	0.00117284	0.0235082	Up
PUF60	1642	30.18	0	-3.92198	0.00167642	0.0312416	Down
RFK	1585	349.44	557.19	-1.30586	0.00095831	0.0200624	Down
Br-c	2128	47.18	490.83	1.30307	0.00107994	0.02195	Up
SDCCAG10	1827	19.54	2.12	-3.83834	0.000165865	0.00483576	Down
AVIL	3255	10.87	3.26	-3.14767	0.00131683	0.0257527	Down
F9	1021	58.73	52.77	-2.16131	0.000660591	0.0148834	Down
bag3	7148	181.79	6008.36	2.81596	1.13858e-07	8.18338e-06	Up
pdxH	1170	60.13	77.02	-1.58903	0.00148242	0.0283898	Down
ALDH3A2	3399	803.48	389.34	-2.4535	0.00176858	0.0324945	Down
DPEP	1475	190.69	71.85	-3.33254	2.46358e-08	2.1158e-06	Down
nas-13	1673	65.5	58.23	-2.23042	0.000563998	0.0130793	Down
NCOAT	4153	39.3	560.99	1.80335	1.15405e-06	6.66784e-05	Up
FBXL14	1779	13.11	1.99	-4.13757	1.34654e-06	7.67499e-05	Down
RACK1	1716	2400.05	124.67	-5.39215	3.67273e-08	3.03096e-06	Down
Lrp1	7690	45.65	618.42	1.65646	0.00188952	0.034322	Up
ROS1	3275	4.18	103.63	2.41709	0.00164394	0.0307835	Up
Strn-Mlck	2999	36.76	3.8	-4.25107	2.09339e-05	0.000829672	Down
RpS13	749	1168.79	1844.94	-1.19112	0.00221128	0.0389731	Down
TLR8	1646	0.56	51.56	3.36618	0.00213421	0.0378386	Up
SpdS	2211	134.81	111.59	-2.02323	6.13911e-05	0.00210884	Down
FAHD1	1730	862.1	972.78	-1.84403	0.000459031	0.011145	Down
TMEM189-UBE2V1	1390	43.55	32.54	-2.3937	2.65298e-05	0.00101995	Down
LIM1	1200	11.1	0	-4.04141	0.00110347	0.0223513	Down
WASF	2716	23.89	261.55	1.4027	0.00237174	0.0410727	Up
NPAS1	2878	14.7	318.03	2.27688	0.000618166	0.0140778	Up
P76	1018	11669.9	1243.98	-4.95058	2.83398e-16	8.70306e-14	Down
DAK	753	29.13	28.77	-1.81644	0.00135593	0.0264051	Down
Mocos	2085	68.49	50.59	-2.18835	0.00280271	0.0468545	Down
OGT	3965	81.8	681.8	1.0107	0.00282256	0.0471089	Up
FBXO23	1700	13.21	155.56	1.46364	0.00235983	0.0409643	Up
MANBA	2742	299.34	301.9	-1.96608	0.000246604	0.00668643	Down
CYP12	1997	0.84	65.44	3.78617	6.87837e-05	0.00231892	Up
ADAMTS14	1341	385.95	39.18	-4.78194	7.20955e-12	1.18995e-09	Down
adamts8	2108	548.59	52.04	-4.98884	7.26625e-13	1.43742e-10	Down
KRT9	2273	112.27	57209.4	5.13188	4.31676e-07	2.73077e-05	Up
MMEL1	2432	31.54	23.46	-2.28405	3.53861e-05	0.00131455	Down
rax-b	2159	19.9	276.42	1.70273	0.000110053	0.00343168	Up
CS	987	40.16	0	-5.89412	1.97144e-07	1.34993e-05	Down
MUC5AC	754	3945.91	1197.23	-3.71234	9.19384e-10	1.10394e-07	Down
RBM14	1067	5111.37	2572.12	-2.87758	5.94086e-08	4.60289e-06	Down
EIF5B	1544	1.77	82.8	2.9013	0.000447562	0.0109083	Up
MYST4	1475	22.88	7.06	-3.23052	0.000110691	0.00344397	Down
ENOPH1	5201	1.2	315.11	5.09351	2.17846e-09	2.37387e-07	Up
mtnC	4968	336.02	2928.93	1.18645	0.00102822	0.0211534	Up
AGXT2L1	3679	93.35	1141.42	1.6779	8.77699e-06	0.000392879	Up
Pk	2505	1523.35	1317.71	-2.23951	0.000562611	0.0130549	Down
NOTCH	11446	103.2	1565.36	1.78698	0.00122705	0.0243444	Up
Aut1	1794	90.5	100.55	-1.79969	0.000693855	0.0154654	Down
BSSl	2761	424.37	70.75	-4.36974	4.22926e-16	1.26059e-13	Down
Gdch	3202	1184.71	916.66	-2.33821	8.50168e-06	0.000382583	Down
SEC23A	2739	998.09	703.82	-2.59034	0.000232491	0.00637476	Down
GL25225	895	0.28	42.24	3.88617	0.000263255	0.00704299	Up
Flo1	2550	22.92	0	-4.64751	0.000130392	0.00394217	Down
UPF0235	2516	132.49	148.1	-1.61487	0.00280513	0.0468795	Down
PRICKLE	3576	20.34	314.16	1.90865	0.000289205	0.00760474	Up
RNF31	1694	18.7	8.38	-2.77193	0.00014061	0.00420345	Down
SIN3A	3260	10.63	201.53	1.9331	0.00102611	0.0211271	Up
UBE4B	4133	53.34	675.59	1.53385	0.000110574	0.00344371	Up
sli2	5342	49.67	753.79	1.65741	0.000918315	0.0194288	Up
snRNP70K	1659	46.2	42.52	-2.02031	0.000331055	0.00847645	Down
DAGLA	1806	99.9	105.26	-1.82678	0.00116794	0.0234286	Down
RPII215	5849	123.9	1318.48	1.26857	0.0026482	0.0449237	Up
SLC12A2	4729	303.46	391.8	-1.57665	1.25503e-06	7.19383e-05	Down
WDR40A	1489	6.1	0	-4.05523	0.000819204	0.0176864	Down
XIAP	1798	2.64	313.85	3.92134	7.81056e-05	0.00256993	Up
GATA4	2543	33.75	24.38	-2.19141	0.000998386	0.0206487	Down
GATA1	2457	23.72	25.81	-1.83797	0.002066	0.0369003	Down
COL5A2	1856	22.35	0	-4.62163	0.000148279	0.0043996	Down
Tspan17	1680	14.77	254.12	1.81529	0.00128109	0.0252069	Up
Atp5l	603	1971.63	3199.22	-1.23731	0.00231567	0.0403221	Down
APC4	1709	318.64	393.9	-1.73206	0.00024781	0.00671128	Down
AKR1	1896	1912.82	1081.38	-2.7544	5.98487e-09	5.98145e-07	Down
AKR1	1763	858.97	274.27	-3.43145	8.8159e-07	5.18225e-05	Down
Z9desB	1297	103.11	5.68	-5.70575	2.41011e-11	3.73464e-09	Down
DUSP12	6969	338.18	158.16	-2.95739	0.000111734	0.00346704	Down
SLC6AN	5235	44.7	546.27	1.45489	0.00097291	0.0203041	Up
dcxr	1051	518.75	503.73	-2.02835	3.19629e-06	0.000164425	Down
TPO	2587	118.71	127.61	-1.70951	0.000578763	0.0133242	Down
DAAM	2175	6.2	154.11	2.36748	0.000507894	0.0120315	Up
CSAD	2457	95.74	1054.82	1.55616	5.61057e-06	0.000267593	Up
COX5B	1061	903.62	1394.53	-1.3182	0.000173676	0.00502875	Down
GATAa2	2605	93.29	134.34	-1.41012	1.11859e-05	0.000484444	Down
crp1	2660	4316.61	1618.42	-3.44542	1.00128e-08	9.36414e-07	Down
CSRP	1849	530.4	147.41	-3.87736	1.91113e-09	2.13301e-07	Down
CSRP1	1914	1051.72	370.7	-3.53741	1.68287e-07	1.16652e-05	Down
Fmn1	2670	79.55	795.9	1.29907	0.00265919	0.0450393	Up
ENPEP	434	28.81	10.57	-3.11804	0.000515192	0.0121703	Down
mpp5	2830	17.8	246.37	1.70805	5.90401e-05	0.00203928	Up
ITPA	792	94.11	133.65	-1.32981	0.00229077	0.0399847	Down
SMPD1	1910	1320.19	52.7	-6.39592	6.42067e-32	9.56888e-29	Down
MAN2B1	1190	70.73	64.32	-2.25318	0.000547906	0.0128058	Down
NV15567	3644	989.79	880.39	-2.2319	6.95118e-09	6.82603e-07	Down
SF3A3	5418	6000.27	8441.38	-1.48016	0.00103244	0.0212144	Down
TMPRSS9	4054	7253.73	8570.33	-1.78703	6.69897e-05	0.00227204	Down
SLC7A9	2580	184.51	146.44	-2.38989	6.99854e-07	4.22674e-05	Down
SRRM2	3555	70.79	55.9	-2.35284	3.23841e-06	0.000166255	Down
sdr16c5b	1297	58.42	58.69	-2.02556	5.93755e-05	0.00204807	Down
ATP1A	4785	309.92	3011.36	1.24488	0.000170694	0.00495376	Up
ATP2B	4007	0	134.65	5.90071	3.60686e-08	2.98146e-06	Up
AMY1B	2120	5399.32	88.49	-6.88759	3.13898e-18	1.15257e-15	Down
amyA	2613	3465.6	204.57	-5.47609	1.44557e-12	2.7029e-10	Down
ama-1	2704	1111.21	73.27	-5.47645	4.95442e-11	7.38368e-09	Down
TRIO	4450	34.72	678.53	2.14167	9.12437e-05	0.00292992	Up
CAPNN	920	73.73	19.25	-3.82427	9.67219e-06	0.000426174	Down
COL1A	3304	375.43	164.57	-3.1963	2.54901e-05	0.000985208	Down
SPTBN1	2737	266.66	421.14	-1.25134	2.11554e-05	0.000837474	Down
DENND2C	5134	40.03	443.22	1.35321	0.00223881	0.0393124	Up
ADAMTS9	5991	69.74	826.73	1.45542	0.000461359	0.0111854	Up
KIF20	7434	1849.64	1914.11	-1.76407	0.000848613	0.0181742	Down
SYT1	4940	12.09	148.82	1.51705	0.00268657	0.0454074	Up
NR6AN	1144	2.25	73.82	2.68555	0.00053315	0.0125244	Up
mthl1	1052	7.03	0	-4.40207	0.000209416	0.00587884	Down
STAG1	2954	16.95	280.65	1.84728	0.000493718	0.0117562	Up
CNOT6	1835	266.42	342.4	-1.63163	0.000901684	0.0191248	Down
LGR6	3244	22.92	341.21	1.78084	1.95447e-05	0.000784746	Up
GLIS2	2050	21.87	261.19	1.41278	0.00284822	0.0473964	Up
CORO1A	3743	59.99	851.14	1.62378	0.000225169	0.00623598	Up
CORO1B	5269	69.8	602.93	1.08064	0.00150223	0.0286594	Up
LPHN3	4169	23.44	439.5	1.99144	0.000479256	0.0115092	Up
INCENP	5159	76.61	778.25	1.27324	0.00149697	0.0285806	Up
EPRS	5182	118.11	1283.11	1.31635	0.00210712	0.0374499	Up
TLR1	558	346.93	58.89	-4.16922	1.96801e-15	5.36135e-13	Down
SLC24A4	1446	83.35	108.03	-1.56534	0.000139796	0.00418159	Down
FGFR2	3008	24.17	250.72	1.34757	0.000280865	0.0074162	Up
SLC18A2	2412	529.68	603.68	-1.77985	1.14519e-05	0.000493435	Down
NIT2	1096	69.98	50.08	-2.45154	1.29672e-05	0.000548006	Down
Cht8	1730	11434.5	10331.6	-2.13906	1.56635e-05	0.000647378	Down
rrm2	1998	56.11	700.64	1.64181	7.65465e-05	0.00253013	Up
PRSS3	1588	196.36	43.97	-3.53059	0.000211029	0.00591103	Down
BCR1	4636	22.92	478.78	2.17272	0.000262927	0.00703792	Up
lrdd	2521	20.71	309.38	1.75763	0.000386686	0.00966638	Up
SLC25A2	1255	70.62	95.24	-1.45807	0.000976672	0.0203575	Down
Dll	3049	31.85	484.55	1.7286	0.000113831	0.00352133	Up
GRINA1	1156	22.55	7.66	-3.07379	0.000242855	0.00661504	Down
Cyp6as5	4012	75.5	90.36	-1.68594	1.94797e-06	0.000106364	Down
GK10836	1029	78.7	24.02	-3.47188	6.50193e-08	4.99938e-06	Down
SEPT.5	3858	338.11	6266.82	2.19458	9.81902e-17	3.12918e-14	Up
PI4KA	5762	675.36	1174.51	-1.11672	0.00016686	0.00486197	Down
SEMA6	2852	7.61	423.19	3.44002	7.73725e-10	9.42438e-08	Up
HTT	6827	397.93	586.84	-1.407	0.000350857	0.00892484	Down
TRET1	2172	462.49	8.71	-7.04795	1.47211e-22	8.38124e-20	Down
EGR1	2194	44.59	535.91	1.64748	5.27635e-05	0.00185536	Up
CARP	2786	18.21	410.88	2.51067	4.87823e-08	3.86831e-06	Up
FABP1	1488	5280.36	398.24	-5.63531	2.15523e-37	5.74776e-34	Down
FOSLN	1496	5.1	112.88	2.28642	0.000102993	0.00324955	Up
Axin1	3122	24.95	408.21	1.95517	1.74683e-07	1.20591e-05	Up
RyR	1431	48.92	54.07	-1.84264	0.00126972	0.0250343	Down
ELAVL2	1196	0	39.55	4.50438	9.2486e-05	0.00295856	Up
SLC39A7	1090	16.53	9.66	-2.68212	0.000128373	0.00389974	Down
PRHOXNB	1546	89.15	133.32	-1.339	7.42089e-05	0.00246573	Down
SDR16C5	1667	475.14	693.78	-1.51334	0.00160135	0.0301642	Down
spata5	2203	2.57	186.74	3.71686	1.5597e-06	8.75209e-05	Up
metK	2625	2563.88	2057.88	-2.23349	1.68858e-06	9.37151e-05	Down
GOT1	2400	482.1	641.15	-1.63129	0.000932119	0.0196275	Down
glgB	3090	758.06	1214.86	-1.2944	1.62659e-05	0.000668459	Down
SARDH	3109	118.27	4536.87	2.64443	0.00264393	0.0448812	Up
ANPEP	5582	247.61	4285.43	2.06078	1.77794e-14	4.37331e-12	Up
PAFAH	4867	88.56	103.06	-1.85454	0.000135224	0.00406162	Down
DLGAP1	2373	8.28	138.93	1.8818	0.00076777	0.0168269	Up
MPDZ	1805	12.92	163.63	1.64201	0.000486816	0.0116195	Up
SPSB1	2053	31.9	386.65	1.46669	0.00114176	0.0229813	Up
BET1	565	154.05	207.77	-1.52185	0.000407548	0.0101072	Down
dld	1895	206.71	222.74	-1.89606	6.0635e-05	0.00208725	Down
LDHD	1866	254.19	298.79	-1.77117	0.000270384	0.00718006	Down
Ent1	1871	24.88	18.28	-2.26699	0.0010387	0.0212913	Down
FBXO20	4870	41.11	662.48	1.81005	0.000682521	0.0152689	Up
TyHyd	3509	612.26	793.61	-1.5942	0.00257388	0.043898	Down
CYTB	2546	84737.4	52779.5	-2.394	6.77028e-08	5.17431e-06	Down
OVOL	3146	20.87	510.19	2.5602	0.000259932	0.00697248	Up
LTBP1	1781	95.46	55.44	-2.56385	0.000164867	0.00481408	Down
FBN1	3171	69.99	63.77	-2.14433	0.000827474	0.0178118	Down
PIGK	1674	13.69	212.7	1.84563	0.000110806	0.00344458	Up
GYS1	774	47.16	68.84	-1.39748	0.000425449	0.0104901	Down
MAPRE	589	14.35	0	-4.373	0.00031665	0.00819038	Down
PDIA4	4753	1071.5	742.8	-2.31973	0.000110719	0.00344397	Down
Oat	2301	204.95	2134.19	1.37177	0.000281325	0.00742449	Up
SORD	2371	840.55	422.3	-2.83923	1.33965e-05	0.000561933	Down
NUDT12	2727	531.58	149.34	-3.3728	4.43785e-06	0.000218784	Down
RBM25	1359	7.16	125.02	1.93269	0.00203831	0.0365346	Up
PTK2	5676	14.06	475.9	2.61217	0.000173844	0.00503074	Up
JHE	1997	82990.9	33879.1	-3.15722	5.4263e-11	8.01621e-09	Down
CTNS	2324	28.48	536.84	2.15339	4.30626e-10	5.49628e-08	Up
ANK2	2112	38.41	1591	3.18915	2.10007e-13	4.50902e-11	Up
tcf7l2	2383	4.61	104.81	2.30268	0.00117686	0.0235608	Up
STK24	3185	26.09	418.97	1.82487	0.000101332	0.00320112	Up
CSK	2410	5.02	138.29	2.50682	0.000229657	0.00632787	Up
UTP7	1943	40.33	42.42	-1.80607	0.0014052	0.0271767	Down
RP-S7e	721	50.31	0	-6.35632	8.08452e-09	7.78174e-07	Down
DBI	733	700.29	862.2	-1.57057	1.90576e-05	0.000767622	Down
Dctn1	8430	5312.34	5974.22	-1.80603	0.0027936	0.0467522	Down
Nc	1911	12.46	141.25	1.4696	0.000898076	0.0190723	Up
Srp54	6025	94.21	1302.05	1.74253	0.00270587	0.0456503	Up
MARCH.2	949	0	63.15	5.06991	5.24791e-06	0.00025398	Up
FAM98B	1359	31.84	287.96	1.18777	0.00143998	0.027739	Up
RP-L12e	673	527.67	546.62	-1.9576	0.00179169	0.0328937	Down
SLC36A1	2412	204.1	305.82	-1.53051	0.00137304	0.0266667	Down
MED17	1326	539.46	339.77	-2.63892	1.30873e-06	7.47628e-05	Down
CYB5R2	1250	695.14	745.01	-1.90486	3.22483e-05	0.00121581	Down
METTL6	1697	114.58	83.64	-2.37126	1.35227e-07	9.56996e-06	Down
ACSL	2520	97.92	118.5	-1.629	0.001513	0.0288058	Down
HTR3A	1564	92.99	29.67	-3.21222	0.000507038	0.0120194	Down
AGRN	1722	3.42	76.94	2.16727	0.00289648	0.048031	Up
RP-LP2	509	79.42	0	-4.86688	6.40216e-05	0.00218348	Down
SUV420H	3075	12.73	241.52	1.9427	0.000616008	0.0140476	Up
SCRT1	1725	2.18	106.47	2.82277	0.00104789	0.0214363	Up
BDH1	1396	88.1	96.27	-1.88481	0.00032297	0.00832411	Down
SLC35E1	2378	65.77	108.45	-1.25481	0.000900444	0.0191065	Down
Rp-L14	1052	16073.9	25451.9	-1.27657	0.00273481	0.0460195	Down
HSP70A1	2369	49.5	48300.6	6.44617	1.86902e-10	2.54584e-08	Up
HSP70B2	2362	0	850.98	8.59191	1.30771e-20	6.02391e-18	Up
NKD	2261	55.44	520.7	1.18487	0.00273477	0.0460195	Up
ACADSB	2084	1382.01	629.32	-3.11996	1.02854e-06	5.96304e-05	Down
EPS15	2796	0.24	70.33	4.08832	0.000207046	0.0058317	Up
MYL2	1369	20080.1	9523.06	-2.96063	1.57627e-09	1.78283e-07	Down
MYO6	1661	190.63	372.31	-1.04689	0.000258841	0.00694689	Down
ADAMTS19	1781	62.94	0	-7.65325	6.87139e-15	1.75849e-12	Down
Ddc	2903	392.8	123.24	-3.24225	0.00047604	0.0114541	Down
PIP5K	2918	3.2	87.31	2.55955	0.00221992	0.0390303	Up
ABAT	2161	761.06	1407.08	-1.11635	0.000430874	0.0105882	Down
PTGR1	2691	1610.4	1554.58	-2.01111	0.000264895	0.00707563	Down
Dg1	1306	45.45	8.78	-3.83346	0.000112009	0.00347346	Down
SERPINB5	2832	449.35	103.92	-3.86379	7.3334e-06	0.000336891	Down
Adar	2549	9.26	177.55	2.01935	0.000182455	0.00522623	Up
cpa1	2046	29.89	412.78	1.7353	0.000136904	0.00410234	Up
ASAH2	3163	423.68	845.24	-1.05156	0.00236604	0.041016	Down
SLC15A1	2571	267.05	40.95	-4.50642	3.91914e-21	1.94693e-18	Down
glpK	2751	133.13	90.11	-2.58758	7.46391e-05	0.0024784	Down
ELP3	2662	1982.14	2696.57	-1.54544	1.04397e-05	0.000455243	Down
MZF1	1906	22.35	699.72	2.4676	0.000435863	0.0106745	Up
Ac3	4211	3.54	76.77	2.12809	0.0013817	0.0268143	Up
KRAB	2538	9.94	238.94	2.37582	5.59533e-06	0.00026722	Up
RABL3	956	0	72.02	3.90396	0.00163686	0.0306848	Up
PBX1	3265	46.88	436.4	1.25318	0.000550416	0.0128443	Up
iolG	2383	371.22	20.07	-5.32083	1.45174e-08	1.32543e-06	Down
NID	2401	1370.44	709.4	-2.65702	1.69624e-05	0.000692588	Down
tmsb4	1510	169.72	2357.19	1.5799	0.000315275	0.00815899	Up
Fmo-1	1686	283.8	297.61	-1.78835	3.22438e-05	0.00121581	Down
LAMP1	2137	166.12	2137.62	1.65794	8.79859e-08	6.49516e-06	Up
SCPEP1	2797	309.71	94.58	-3.66691	1.87866e-14	4.59874e-12	Down
adk	1244	69.88	72.26	-1.86557	0.000480838	0.0115363	Down
CTNND1	3321	1.43	125.7	3.10827	0.00257875	0.0439663	Up
POLB	1129	270.07	3.77	-6.64945	2.53231e-12	4.58267e-10	Down
NRCAM	2723	6.91	291.61	2.81396	9.99685e-05	0.00316396	Up
CD151	2624	276.56	418.18	-1.45535	0.000926695	0.0195374	Down
RCVRN	1600	33.49	39.52	-1.74607	0.000295936	0.00774555	Down
Tim13	667	287.01	429.6	-1.3561	0.000965075	0.0201821	Down
AGPAT3	1629	45.1	26.39	-2.60624	0.00218268	0.0385226	Down
RRBP1	1726	0	77.57	3.76788	0.00242191	0.0417559	Up
alt	3704	26.91	0	-6.43387	9.7979e-10	1.16542e-07	Down
ALG13	4749	183.21	4282.68	2.24395	1.28882e-05	0.000545579	Up
CG33337	3810	813.63	252.02	-3.67464	3.12635e-24	2.17007e-21	Down
Mad-2	1962	32.81	345.53	1.27444	0.00221485	0.0389967	Up
G6p	1833	31.54	411.89	1.64818	1.74151e-05	0.000710501	Up
CHDH	2185	60.56	1.44	-6.17529	1.61964e-13	3.50721e-11	Down
hnrnpa0	1073	7033.3	265.16	-6.04364	6.07727e-23	3.58071e-20	Down
TRIM71	3287	52.14	712.89	1.65452	0.000253742	0.00684266	Up
tra2	910	7.74	0	-4.66641	6.94214e-05	0.00233111	Down
COL4A3BP	5106	14.03	0	-3.95121	0.00144683	0.0278226	Down
malZ	3136	836.4	1334.73	-1.3398	8.90405e-05	0.00287191	Down
crip1	654	499.22	515.77	-1.89044	1.78988e-11	2.81661e-09	Down
PCBD	3419	1530.75	2494.21	-1.25574	0.00234442	0.0407262	Down
XDH	4115	103.64	145.94	-1.60492	0.000551127	0.0128455	Down
KDM3B	3142	23.85	450.56	2.07296	0.000365706	0.00923763	Up
stg	2748	96.11	938.04	1.30684	0.000541204	0.0126784	Up
DDX17	2258	58.75	488.51	1.03472	0.00278441	0.0466563	Up
RPB1	2492	16.54	0	-5.97174	3.51511e-08	2.9199e-06	Down
NUP205	1546	5.76	205.83	2.83306	2.18375e-06	0.000117967	Up
BLNK	1900	21.61	393.6	2.13295	1.05333e-05	0.000458927	Up
SLC2A8	2894	35.8	40.18	-1.8329	0.000326819	0.00839344	Down
HNRNPR	3357	30.35	755.71	2.58964	6.73129e-12	1.12198e-09	Up
ATOX1	833	102.18	58.33	-2.80514	0.000131511	0.00397128	Down
Rasa3	2445	3.8	207.54	3.22943	2.17011e-06	0.00011748	Up
PAPD4	5660	50.64	488.52	1.15964	0.00261457	0.0444722	Up
nas-15	305	180.17	38.9	-3.95265	8.82177e-10	1.06684e-07	Down
fu	3409	717.52	324.62	-3.11599	2.98914e-08	2.52859e-06	Down
SCD	3731	412.99	315.03	-2.38736	2.19265e-08	1.90572e-06	Down
CYP6BQ12	1451	0.24	24.82	3.30126	0.00270635	0.0456503	Up
NDUFB1	609	858.79	1503.99	-1.11237	0.00247858	0.0425336	Down
SOX1S	1973	1.86	92.72	3.08472	4.86704e-05	0.00173352	Up
ADAM10	3190	5.64	197.67	2.74081	1.54827e-05	0.000640952	Up
AGK	1506	125.85	168.22	-1.3583	0.00228775	0.0399695	Down
SEC11	3992	16.34	350.87	2.22685	1.51615e-05	0.00062868	Up
RNF144	2981	7.21	139.64	2.10754	0.000699335	0.0155681	Up
rcor1	1960	1.43	134.3	3.23537	0.00148135	0.0283894	Up
TRY1	1024	4456.28	256.62	-5.59491	5.44171e-14	1.23649e-11	Down
HEATR1	3165	457.05	772.32	-1.19226	0.00020188	0.0057084	Down
Tcjheh-r5	277	16.1	5.97	-3.14299	0.00113896	0.0229471	Down
Eh1	1909	956.42	276.76	-3.68173	8.40213e-08	6.25175e-06	Down
HESN	4006	134.28	9150.43	4.11437	2.98973e-15	8.10121e-13	Up
LDLR	3144	21.75	512.5	2.23198	5.86621e-05	0.00203037	Up
HADH2	1259	4645.71	6258.69	-1.52139	0.00150715	0.0287196	Down
Smc2	2175	22.38	0	-4.47603	0.000266467	0.00710267	Down
EEF1D	1187	1156.49	1634.09	-1.42999	1.24557e-05	0.000529037	Down
SLC22A18	1282	63.99	98.47	-1.33866	0.00124154	0.0245838	Down
SRC	2002	1.44	99.28	3.09044	0.00276794	0.0464573	Up
GlcAT-P	2095	22	293.48	1.64918	2.96984e-05	0.00113061	Up
USP11	1954	1.52	51.22	2.64533	0.00295864	0.0488024	Up
Dpse_Mlc1	1753	1586.21	856.78	-2.87906	3.10231e-33	5.61418e-30	Down
THOC2	2800	9.3	167.49	1.90005	0.000968743	0.0202338	Up
DARS	4068	279.44	359.49	-1.57291	0.000225215	0.00623598	Down
RUNXA	1954	6.57	135.33	2.37766	0.000471179	0.0113745	Up
EPB41L3	2583	19.33	313.59	2.02564	1.52649e-06	8.58724e-05	Up
BCKDHB	1820	431.18	251.21	-2.80447	6.89723e-06	0.000319753	Down
GYG1	3598	100.28	158.96	-1.29764	0.00176312	0.0324279	Down
CYB561D2	862	117.13	78.35	-2.29845	0.00163591	0.0306784	Down
FUT-1	1603	28.56	35.38	-1.74619	0.00193675	0.0350239	Down
MXR	2204	176.79	1960.97	1.55368	0.000690087	0.0153974	Up
AFF2	2372	11.06	295.82	2.45254	2.82874e-05	0.00108259	Up
SF3B4	2786	16.57	272.5	1.94004	4.8528e-05	0.00173166	Up
CPB1	1408	1413.44	628.24	-3.16523	3.71613e-11	5.65465e-09	Down
Scarb1	3043	47.43	48.47	-1.8275	7.77124e-05	0.00256031	Down
Sirt5	1354	257.19	398.36	-1.40087	0.00164379	0.0307835	Down
E2F4	838	291	474.98	-1.25932	0.00152751	0.0290106	Down
ALG8	1388	35.36	3.31	-4.63959	4.51358e-06	0.000221831	Down
ETS	4811	79.62	861.88	1.25808	0.00297183	0.0489868	Up
TPM1	2087	13859.6	6678.31	-2.94583	1.23565e-10	1.74892e-08	Down
GK18181	5067	247.81	85.74	-3.0325	2.12385e-05	0.000840107	Down
CALD1	2563	1129.96	523.6	-2.77165	7.63731e-05	0.00252604	Down
CHD7	4418	489.25	184.25	-2.83575	0.000347842	0.00885259	Down
MYLK	5223	3065.95	2564.55	-2.08691	0.000250074	0.00676173	Down
ggt	3052	372.43	383.8	-2.0172	0.00131438	0.0257147	Down
ACAT2	2151	793.48	1011.62	-1.54173	0.000255672	0.00687812	Down
GZMM	847	172.89	49.08	-3.61106	1.8594e-17	6.54288e-15	Down
CYP28	2251	143.29	33.78	-3.52307	4.02646e-06	0.000200971	Down
Orct	4434	635.02	246.67	-2.97906	0.00286783	0.0476757	Down
CYC	2467	109.96	98.98	-2.18249	0.000483166	0.0115811	Down
ND2	1116	363.75	239.89	-2.25561	0.000110877	0.00344465	Down
PRKG1	2460	378.12	186.15	-2.92671	6.75067e-06	0.000313625	Down
ACSM2	3959	107.95	11.71	-4.64329	1.41903e-09	1.61945e-07	Down
Drp1	2664	99.72	869.07	1.03737	0.0016648	0.0310822	Up
LRDD,	1712	4.97	403.65	4.13943	2.45232e-13	5.22107e-11	Up
PIDD	1464	1.43	1136.82	6.18443	5.1956e-13	1.06156e-10	Up
TPR	5624	11.1	324.54	2.39853	0.000762292	0.016743	Up
ADAMTS13	1913	796.09	9.61	-7.78845	5.3411e-24	3.65728e-21	Down
GR	1178	47.82	0.55	-4.48974	0.000238934	0.0065267	Down
DYRK2	2237	6.24	217.81	2.81815	2.32737e-05	0.000908554	Up
CDK14	4142	42.63	403.9	1.17065	0.00134724	0.0262768	Up
QDPR	1587	4154.58	5173.47	-1.66149	1.13159e-05	0.000488823	Down
GLD2	1097	48.93	37.3	-2.25295	6.04675e-05	0.0020829	Down
Fer3HCH	925	93.74	10.6	-3.47998	0.00231066	0.0402487	Down
rme-1	3906	390	326.62	-2.00374	0.000550569	0.0128443	Down
Cbr-rme-1	3390	260.52	60.18	-3.63774	1.39628e-06	7.93172e-05	Down
TYR	2978	228.48	85533.1	5.52791	6.6215e-08	5.078e-06	Up
galE	2387	139.54	169.23	-1.60091	1.9455e-06	0.000106343	Down
PRSS2	2301	779.98	3.39	-8.49285	5.61422e-23	3.3468e-20	Down
SP8	1024	18.08	293.51	1.76978	0.00162059	0.0304475	Up
NHN1	4416	38.95	619.32	1.68905	0.00155419	0.0294427	Up
KDM1A	1535	25.54	276.5	1.3358	0.00239556	0.0414001	Up
KIF14	3761	8.62	344.81	2.79059	9.64e-05	0.00306442	Up
Myo3	1106	42.78	17.79	-2.88579	0.000122233	0.00374691	Down
TFCP2	828	9.54	139.07	1.766	0.000321653	0.00829439	Up
PIGZ	875	2608.64	2501.86	-2.08233	0.000407712	0.0101072	Down
SWEET1	1575	1356.61	693.02	-2.93407	1.55591e-09	1.7677e-07	Down
Est-6	2214	1236.46	1301.88	-1.82897	0.000292762	0.00767833	Down
RBM15	1258	719.42	1084.19	-1.42693	0.000703173	0.0156411	Down
MANF	1131	777.66	1224.75	-1.30163	0.000398117	0.00992276	Down
PAXIP1	6633	1.63	236.07	3.59451	0.000490723	0.0117045	Up
SLC6A1	729	16.88	5.84	-3.06371	0.000405077	0.0100715	Down
AGPAT2	943	51.65	27.46	-2.73547	4.81168e-05	0.00172184	Down
AGPAT1	1012	79.84	61.68	-2.34329	4.29183e-06	0.000212167	Down
PLA2G2e	971	154.07	43.74	-3.80952	7.93567e-09	7.67383e-07	Down
PSMC2	1504	35.93	4.86	-3.64336	0.00162713	0.0305591	Down
Smc3	3715	47.72	432.5	1.1483	0.00164951	0.0308764	Up
SPG7	3438	290.95	4153.99	1.69136	0.000534608	0.0125529	Up
DNAJC14	1122	203.9	118.41	-2.61507	0.00121275	0.0241458	Down
Echs1	1734	2622.96	2009.13	-2.30699	2.36557e-06	0.000126708	Down
AQPN	1647	333.63	340.13	-2.01031	4.35296e-05	0.001571	Down
CHI3L1	2545	156.42	125.11	-2.31721	0.000230334	0.00633963	Down
TEAD1	2510	20.21	286.89	1.59493	0.00182356	0.0333459	Up
FBXO33	3760	47.04	656.35	1.76581	2.42144e-07	1.60178e-05	Up
ABCA3	5577	55.41	744.46	1.55317	0.00103778	0.0212811	Up
BCHE	1880	764.28	592.63	-2.23134	1.21352e-05	0.000518469	Down
PROM1	3972	59.87	555.88	1.15746	0.000595333	0.0136375	Up
USP6	2636	1.08	48.13	2.93464	0.00226757	0.0396754	Up
EIF4G	2976	246.59	2710.53	1.34652	0.00100806	0.0208148	Up
MAP3K13	3874	33.89	565.89	1.84481	9.22469e-05	0.00295278	Up
Tm1	2048	13.95	273.58	2.16747	0.00156309	0.0295756	Up
SLC37A4	2169	421.73	246.69	-2.70842	6.56393e-06	0.000306262	Down
PARV	1483	304.44	315.79	-2.01414	5.20414e-06	0.000252585	Down
DDX5	2539	28.86	440.31	1.71793	0.00172274	0.0319053	Up
DBP2	2439	24.75	459.18	2.11245	8.86716e-09	8.39828e-07	Up
SV2	4990	54.48	12.23	-3.90969	1.50462e-08	1.36878e-06	Down
IVD	1451	346.19	180.96	-2.83336	6.25029e-06	0.000292977	Down
NDUFB4	1347	910.1	1651.44	-1.07534	0.000559516	0.0130111	Down
FEM1B	2215	26.69	449.35	1.95858	3.45422e-07	2.21836e-05	Up
Larp7	3461	95.13	1797.4	2.0833	5.93044e-05	0.00204701	Up
CES1	4347	96.03	1932.28	2.10333	0.000124415	0.00380461	Up
MMP14	3747	42.88	455.4	1.31765	0.00109692	0.0222328	Up
ND5	2866	10911.9	12458.6	-1.64964	3.46137e-06	0.000176391	Down
guaD	1001	123.73	151.21	-1.48506	0.00107424	0.0218781	Down
CYP3A	1842	176	18.2	-5.01035	7.26077e-11	1.05117e-08	Down
adhP	1483	51.78	845.05	1.80288	0.000286616	0.00754839	Up
RP-L11e	680	68.94	0	-6.23369	3.49508e-08	2.90803e-06	Down
LPCAT1	2052	24.83	360.23	1.74575	0.00121354	0.0241521	Up
UPP1	3189	92.04	61.11	-2.54126	0.000171061	0.00496154	Down
UTP15	564	33.19	12.93	-3.23965	2.3075e-05	0.000902187	Down
CBX4	2638	6.82	129.09	2.16402	0.000151006	0.0044694	Up
twk-28	2999	82.55	126.89	-1.24813	0.000951672	0.0199573	Down
PTPN11	1717	33.77	326.48	1.24919	0.00283378	0.0472289	Up
RBFOX1	3619	9.89	211.97	2.19296	4.36201e-05	0.00157315	Up
MEIS1	3089	9.78	205.87	2.22155	9.16673e-06	0.000407445	Up
ATP2A	3982	576.26	658.79	-1.8857	0.00116948	0.0234503	Down
HNRNPM	2094	111.86	1272.05	1.4607	9.61361e-06	0.000424331	Up
NR5A3	2139	8.65	146.15	1.88402	0.00167123	0.0311678	Up
4e-bp	720	69.44	1070.4	1.89288	3.31432e-06	0.000169808	Up
Aadat	1456	91.84	97.44	-1.96243	5.78357e-05	0.00200482	Down
Cht3	6142	52.94	2801.92	3.49837	2.79632e-12	4.96441e-10	Up
ELOVL4	1913	17.68	213.13	1.44282	0.00176866	0.0324945	Up
Top1	2341	3.03	130.91	2.68488	0.00302407	0.0497187	Up
NRF1	2416	46.46	624.18	1.73961	7.34161e-05	0.00244259	Up
PAX3	6801	12.08	275.49	2.31983	8.24409e-06	0.000373646	Up
ARHGEF17	4562	140.54	1293.85	1.10065	0.00185256	0.033791	Up
Pp1	1801	658.81	849.14	-1.64379	0.000821855	0.0177285	Down
PPP4R1	4420	166.78	1539.97	1.09518	0.00236385	0.0409991	Up
Eya	1934	13.74	219.7	1.8066	0.000242952	0.00661504	Up
RDH11	665	204.37	333.12	-1.24167	1.06698e-05	0.000464077	Down
RDH12	1701	254.51	436.97	-1.21909	0.000407566	0.0101072	Down
RP-S9e	753	90.18	0.55	-6.32484	3.57958e-09	3.73982e-07	Down
SMARCA2	4131	27.69	441.11	1.80688	0.000253065	0.00682805	Up
CHS1	6392	88.43	1095.88	1.51031	0.000108504	0.00338965	Up
PNLIP	4611	337.98	437.63	-1.71611	0.00186726	0.0339973	Down
LIPF	2898	545.97	1.31	-6.89715	5.09339e-10	6.35683e-08	Down
RSF1	2504	6.27	119.4	2.1083	0.000104618	0.00329466	Up
EHMT1	7466	13.93	180.92	1.56886	0.00293446	0.0484971	Up
MIOX	1453	404.68	436.73	-1.91401	0.000486832	0.0116195	Down
SLC13A3	1581	1.2	59.55	3.03157	0.000444755	0.0108548	Up
WIF-1	1935	13.49	180.98	1.70807	0.00240321	0.0415053	Up
PRKCD	2408	40.2	27.73	-2.38645	0.000687584	0.0153483	Down
SULT1C4	2223	360.7	47.51	-4.60008	3.7059e-14	8.61384e-12	Down
BCKDHA	2547	255.9	395.34	-1.39054	0.00173718	0.0321141	Down
PTPN1	2419	42.26	361.14	1.07795	0.00265072	0.0449514	Up
MKI67	914	156.26	205.75	-1.4169	0.000806657	0.017505	Down
SLC2A1	2013	0.2	50.19	4.02094	0.000130051	0.00394066	Up
FLVCR1	3640	49.93	17.05	-2.82489	0.0022411	0.0393124	Down
DDI1	3285	38.83	345.6	1.10889	0.00182306	0.0333459	Up
VhaAC39	2259	974.86	1228.82	-1.41482	0.00156604	0.0296204	Down
FBXO20	1052	25880.5	15339.9	-2.46761	0.000112743	0.0034898	Down
Lmo7	1387	26657.1	15404.2	-2.49408	9.50543e-05	0.00303115	Down
FBXL2	1875	134.1	105.11	-2.33049	2.11604e-09	2.32585e-07	Down
SORBS1	4060	88.05	82.87	-2.01704	0.0019461	0.0351315	Down
CARM1	2255	12.66	161.52	1.65015	0.000169769	0.00493255	Up
TpnT	1474	4233.73	438.21	#VALUE!	6.46701e-09	6.41272e-07	Down
ewg	1837	0	103.29	5.26737	2.90929e-06	0.000151352	Up
HSD17B10	2861	190.55	132.91	-2.43229	7.2905e-13	1.43742e-10	Down
NV12768	4311	17.29	200.06	1.46059	0.00120643	0.024039	Up
SdhC	871	505.44	826.21	-1.34333	0.00177601	0.0326177	Down
TPI	2214	1233.82	2166.86	-1.13355	0.00128572	0.0252613	Down
TIM	2011	2001.48	2887.76	-1.44456	0.00106547	0.0217169	Down
HAO1	1871	263.28	310.64	-1.74594	4.97029e-05	0.00176489	Down
COX3	2353	29459.3	23242.5	-2.12433	1.11091e-05	0.000481531	Down
UGT2C1	3019	259.43	219.63	-2.33215	4.83753e-05	0.00172743	Down
RPTOR	2437	0	89.19	5.15368	4.89297e-06	0.000238855	Up
Ppp1r12a	2996	37.98	33.73	-2.06552	0.000959335	0.0200704	Down
FBXO2	1257	87.15	80.9	-1.98305	0.00285822	0.0475473	Down
adamts17	1975	1406.65	43.9	-5.79548	2.7689e-09	2.95374e-07	Down
HNRNPUL1	1416	90.77	135.61	-1.48907	0.0023669	0.0410168	Down
Taf6	2940	32.37	387.43	1.42054	0.00223669	0.039298	Up
CKM	4846	1103.11	675.65	-2.4796	1.01128e-05	0.00044289	Down
HOX_B1	3048	19.15	0	-4.14853	0.000775939	0.0169473	Down
SPO11	1383	1.34	64.06	2.74661	0.00238048	0.0411959	Up
Pka-C3	1889	88.24	92.43	-1.91165	4.96861e-05	0.00176489	Down
Sir2	4131	34.3	355.29	1.27014	0.0018179	0.0332665	Up
abcg1	2370	21.1	21.06	-1.98804	0.00127468	0.0251026	Down
unc5-1	3985	16.55	339.87	2.24739	1.16943e-06	6.74897e-05	Up
TTN	9768	1349.39	861.95	-2.47376	0.00030896	0.0080245	Down
LRP6	4536	30.15	442.17	1.64936	0.00245662	0.0422537	Up
QCR6	943	685.54	1049.64	-1.31217	9.518e-06	0.000420844	Down
Usp34	622	420.74	531.29	-1.50216	2.97692e-05	0.00113246	Down
SPOP	6550	64.76	759.33	1.48284	0.000720054	0.0159476	Up
SLC12A9	3217	26.29	272.57	1.3135	0.000530519	0.0124684	Up
SPOCK3	2965	61.13	858.84	1.6678	1.90761e-05	0.000767758	Up
MEPCE	3494	10.28	287.32	2.52688	0.00018528	0.00530114	Up
SLC25A3	1321	131	1.66	-6.61512	5.08947e-12	8.65398e-10	Down
LAMB2	3490	11.96	198.13	1.78811	0.00116122	0.0233215	Up
MEX3B	2265	43.16	552.31	1.5403	0.000373396	0.00939441	Up
ABCG4	3014	71.46	862.93	1.63145	3.58116e-06	0.000180918	Up
PPM1D	4600	66.29	702.23	1.33952	0.000244315	0.00664504	Up
Fmo-2	1854	280.61	186.66	-2.48394	2.69447e-09	2.89876e-07	Down
SLC24A5	1954	154.81	240.42	-1.26365	0.000922399	0.0194952	Down
LSC2	1704	2.78	185.4	3.78316	3.39216e-07	2.18645e-05	Up
NR2E3	1767	5.99	179.23	2.86684	1.64393e-07	1.14422e-05	Up
COQ3	2301	2013.62	407	-3.98221	7.63317e-07	4.56383e-05	Down
SLC25A35	1431	113.57	97.83	-2.27055	7.52485e-05	0.002497	Down
COL4A5	4605	117.19	2070.36	2.02903	0.000444938	0.0108548	Up
ATPeV0C	979	287.38	117.06	-3.22074	9.63056e-08	7.03156e-06	Down
PRSS1	1919	2528.58	2347.07	-2.17135	4.80284e-05	0.00171989	Down
SLC32A	1631	7.08	245.87	3.0375	2.62255e-10	3.46964e-08	Up
TLR3	3610	95.67	788.38	1.03698	0.000431902	0.010598	Up
QCR7	636	1397.07	2409.16	-1.15151	0.000336958	0.00861019	Down
zyx	1873	4930.03	1.44	-11.8678	7.45314e-50	4.1962e-46	Down
Sox14	1319	2.09	83.31	2.75389	0.000537993	0.0126133	Up
SSRP1	803	0	44.19	4.65312	4.38777e-05	0.00158131	Up
SP12	1010	573.36	44.02	-5.3797	3.75171e-19	1.47366e-16	Down
SLC25A11	930	0.28	32.73	3.7348	0.000473005	0.0114077	Up
H2B	571	0.24	81.97	4.94441	2.84177e-07	1.8604e-05	Up
VWF	1302	659.69	1.66	-8.84178	7.7365e-21	3.62978e-18	Down
RP-L13A	796	87.33	0	-6.37089	1.72101e-08	1.54894e-06	Down
CLIP1	2218	1335.64	0.55	-10.9062	2.99457e-37	7.58689e-34	Down
Rpl32	520	69.86	0.55	-5.77569	2.06781e-07	1.40078e-05	Down
TKTL2	807	15.78	0	-4.93256	2.77103e-05	0.00106211	Down
arg	1613	278.81	34.76	-4.43197	1.49621e-07	1.04716e-05	Down
ATPeF1D	504	14.39	0.55	-4.29646	0.000174826	0.0050534	Down
Rpl18a	638	65.8	0	-5.55436	2.40426e-06	0.000128509	Down
RP-S24e	568	25.81	0	-5.21324	8.51458e-06	0.000382824	Down
PGD	565	12.37	0	-3.98123	0.00128929	0.025302	Down
RP-S27Ae	572	44.33	0	-5.48831	2.73122e-06	0.000143265	Down
Rpl22	754	28.5	0.42	-4.84001	1.82018e-05	0.000737843	Down
RP-S2e,	963	110.87	0	-7.06693	7.03651e-11	1.02456e-08	Down
Rps12	535	52.32	0	-6.02712	1.08004e-07	7.80695e-06	Down
SSH2L	3786	215.52	313.82	-1.42883	1.20354e-05	0.000515073	Down
NTN1	478	10	0	-4.78592	4.0687e-05	0.00148427	Down
PCBP3	2280	7.14	201.28	2.6526	0.000255329	0.00687812	Up
NACA	1688	0	920.27	8.11642	1.07728e-16	3.39047e-14	Up
RANBP2	3740	1.21	83.55	3.43665	4.44498e-05	0.00159739	Up
PTK7	5326	55.68	727.13	1.64056	1.58491e-05	0.000653983	Up
HEM-2	4032	97.04	815.27	1.01949	0.00240328	0.0415053	Up
EGFR	5283	73.53	1148.03	1.75019	0.000106947	0.00335645	Up
GRK2	3802	62.29	607.55	1.23787	0.00106429	0.0217095	Up
CPEB	3695	2.53	139.99	3.11163	0.00295703	0.0488024	Up
mfi2	3590	770.63	536.16	-2.53919	6.47652e-06	0.000302741	Down
SULT1A	2545	665.12	723.71	-1.83519	2.05038e-09	2.26844e-07	Down
slco2b1	2248	53.11	32.35	-2.56505	3.03808e-08	2.56571e-06	Down
CUBN	1842	214.44	254.01	-1.57484	0.000242739	0.00661504	Down
ACSM3	1840	131.1	6.49	-5.75847	3.3443e-14	7.88181e-12	Down
PRSS16	1935	113.3	55.53	-2.86731	1.18916e-05	0.00050935	Down
UBE2Q	1497	21.15	301.77	1.64225	0.000428921	0.0105555	Up
Taf4a	1663	46.26	60160.7	8.16014	1.06126e-90	5.37753e-86	Up
DNAJC16	840	466.64	735.38	-1.28519	0.000158856	0.00466631	Down
ATPeV1D	1444	908.82	1698.9	-1.06909	0.000124207	0.00380283	Down
SLC25A26	983	86.47	69.95	-2.28981	0.000393569	0.00982391	Down
Atp5e	501	257.8	355.23	-1.49628	1.85702e-06	0.000101727	Down
SLC35B4	1464	494.26	522.07	-1.89785	8.63702e-06	0.000387641	Down
CD164	610	11.79	0	-5.09549	8.24024e-06	0.000373646	Down
RpS25	510	8685.67	12926.2	-1.30612	0.000354817	0.00901086	Down
Adamts16	646	21.37	0	-6.1271	1.17952e-08	1.09464e-06	Down
KMO	1703	10.9	253.21	2.44669	1.78837e-05	0.000728443	Up
FOXJ1	1122	0	29.65	4.21605	0.000300272	0.00783072	Up
SRSF4	946	0	34.84	4.18852	0.000372177	0.00936841	Up
CAPN15	1317	1.29	43.55	2.67155	0.00225897	0.0395522	Up
Klp3A	582	52.58	9.79	-3.47857	0.000996271	0.0206195	Down
Ctsg	898	16.1	1.1	-4.05204	0.000485788	0.011611	Down
FLG2	1463	6.24	972.71	3.95301	9.93513e-05	0.00314836	Up
SQD	427	19.16	8.08	-2.89204	0.000226827	0.00627036	Down
CRTC1	736	0.28	27.5	3.34521	0.00247701	0.0425322	Up
Rplp0	1061	114.66	0	-6.78659	9.65651e-10	1.15169e-07	Down
FBXL3	1051	1.94	79.3	2.82496	0.000989665	0.0205354	Up
bdhAB	809	36.73	0	-6.12814	2.92574e-08	2.48742e-06	Down
RP-S29e	390	50.23	0	-6.2566	1.82448e-08	1.62475e-06	Down
vsg	552	33.83	0	-5.55351	1.49768e-06	8.44151e-05	Down
SOD1	415	11.91	0	-4.0565	0.000973858	0.0203155	Down
Rps3a	928	129.05	0	-6.45091	1.47801e-08	1.34698e-06	Down
Rps27-1	415	47.91	0	-6.12233	4.78654e-08	3.80155e-06	Down
Rpl34	471	76.3	0	-5.79307	6.85852e-07	4.16201e-05	Down
UBE2I	664	21.92	0	-5.08703	1.48716e-05	0.000617167	Down
RP-L35Ae	552	40.71	0	-5.7236	6.32355e-07	3.86414e-05	Down
npp-11	758	30.85	0.42	-5.26405	1.12247e-06	6.49275e-05	Down
MLLT3	945	37.79	0	-5.08048	2.07038e-05	0.000822808	Down
Nap1l1	1033	37.07	0	-4.89507	4.81526e-05	0.00172191	Down
RP-L4e	1053	148.54	0.42	-5.90388	2.34163e-07	1.56328e-05	Down
PR2	4727	22.49	259.87	1.40405	0.00272921	0.0459594	Up
MTNR1A	1465	1.96	87.01	3.079	0.00289224	0.0479877	Up
SUPT5H	1539	166.93	106.54	-2.40709	1.55306e-07	1.08247e-05	Down
TRIM24	2968	8.21	184.29	2.15536	0.000846879	0.0181447	Up
plexA	8359	58.96	744.94	1.50973	0.000574293	0.0132393	Up
Mmp-2	5377	245.06	2359.74	1.31206	0.000421686	0.0104129	Up
GINS1	3275	233.29	4919.03	2.24585	0.00017599	0.00508415	Up
Rps18	554	95.63	0	-6.61699	2.90646e-09	3.08749e-07	Down
SLCO4C	3213	123.35	89.82	-2.38297	8.86099e-05	0.00286839	Down
FIP1L1	2888	5.77	111.92	1.96667	0.00184747	0.0337223	Up
DHRS7B	2224	284.35	346.95	-1.72371	0.0010119	0.0208771	Down
ENDOU	2719	1697.39	1987.49	-1.83244	0.00062728	0.0142636	Down
SAK	2612	49.75	470	1.16038	0.0009771	0.020358	Up
TFAP2N	1631	19.43	400.91	2.26035	2.16668e-09	2.36611e-07	Up
Ptc1	4271	47.93	775.15	1.88101	1.25892e-05	0.000533813	Up
PLXNA	2005	10	193.56	1.99013	0.000988061	0.0205105	Up
GIT2	2254	18.95	215.74	1.36084	0.00290015	0.0480711	Up
Or81	1676	1794.33	865.44	-2.94993	2.15157e-07	1.44401e-05	Down
CENPE	2499	4.51	136.77	2.56732	6.31373e-05	0.00215872	Up
betA	2244	284.13	40.71	-4.34959	5.60552e-07	3.44706e-05	Down
GABRA	1800	52.6	70.79	-1.58941	0.00105098	0.0214908	Down
RP-L7Ae	964	73.07	0	-5.92489	2.9698e-07	1.93671e-05	Down
ACS	2043	357.67	74.62	-4.01262	4.9684e-13	1.02339e-10	Down
NCOR1	1879	2.74	122.04	2.71353	0.00131194	0.0256768	Up
TULP1	1964	20.18	244.11	1.58164	0.00115893	0.0232847	Up
EEF1G	1391	72.8	1.39	-4.83059	2.15342e-05	0.000849814	Down
FCN	2141	25.32	485.98	2.28443	8.56178e-05	0.00279172	Up
Cox4I1	1295	2382.15	4413.87	-1.12331	0.000670123	0.0150513	Down
MME	391	10.13	1.31	-3.37086	0.00173818	0.0321208	Down
INTS6	2623	9.05	245.51	2.55546	1.19376e-06	6.86592e-05	Up
ND4L	832	2392.14	2999.04	-1.41547	0.00185362	0.0337981	Down
F11	1193	22.53	466.44	2.33049	9.53009e-09	8.98397e-07	Up
FBXL7	1518	0.28	79.32	4.76262	1.71991e-06	9.52457e-05	Up
PAX6	1998	1.16	171.82	4.58611	2.06978e-09	2.28492e-07	Up
TMPRSS11D	898	2962.66	3.69	-9.39131	1.81154e-23	1.14741e-20	Down
Rpl27a	591	102.44	0.46	-5.97899	8.20296e-08	6.1487e-06	Down
galK	572	10.08	0	-5.20899	3.44137e-06	0.000175784	Down
PAX2	1103	0	31.66	4.09533	0.000529595	0.0124543	Up
Rpl26	580	79.99	0.42	-5.78419	1.99957e-07	1.3655e-05	Down
Rpl15	789	84.65	0.42	-6.24966	4.0567e-09	4.20362e-07	Down
Vha16	573	8.46	0	-4.78437	3.6276e-05	0.00134367	Down
RP-S20e	540	35.24	0	-5.56532	1.44899e-06	8.19441e-05	Down
RP-L44e	422	52.03	0	-6.20211	2.96325e-08	2.51088e-06	Down
RP-S16	632	29.42	0	-5.31561	5.3472e-06	0.000258291	Down
RP-L19e	752	67.9	0	-5.94093	2.52999e-07	1.66706e-05	Down
VDAC2	1094	49.29	0	-5.75125	6.32953e-07	3.86414e-05	Down
Ef1b	814	20.48	0.55	-4.44063	0.000133064	0.0040056	Down
FTH1	535	7.75	0	-4.6557	6.57669e-05	0.00223806	Down
RP-L36e	580	49.9	1.27	-4.42508	0.000106617	0.0033493	Down
TRIM45	1743	47.72	39.6	-2.17671	4.80678e-06	0.000235101	Down
NDST2	3109	19.09	316.9	1.87575	0.000178332	0.00513423	Up
Pnpla3	3807	46.15	582.98	1.46526	0.00169387	0.0315204	Up
Rps3	863	75.25	0	-6.76865	4.88675e-10	6.17498e-08	Down
EP400	3129	33.87	292.75	1.06911	0.00242626	0.0418024	Up
GPR125	5194	59.45	567.34	1.24816	0.00071858	0.0159279	Up
CELSR1	7007	122.09	1524.59	1.44558	0.00107712	0.0219103	Up
Hrb87F	5983	10.17	1522.14	4.45027	2.11288e-07	1.42602e-05	Up
tgl3	3994	469.25	120.37	-3.92496	8.94913e-14	2.00647e-11	Down
PHKA	2070	13.63	239.79	2.00926	7.57811e-06	0.000347502	Up
MAN2C1	3394	6.29	171.42	2.30086	0.000941411	0.0197852	Up
MBL2	1238	211.49	251.1	-1.56949	0.000363901	0.0092058	Down
CELSR2	2801	58.61	885.92	1.93612	4.3542e-08	3.49654e-06	Up
NR4A2	1604	22.67	15.4	-2.43994	0.00111408	0.0225446	Down
MLL3	1259	0.56	65.36	3.70127	0.000495224	0.0117755	Up
DFFA	1124	22.37	287.43	1.56688	0.000906105	0.0191945	Up
RP-L18e	673	82.03	0	-6.51224	5.37523e-09	5.42566e-07	Down
DDIT4	1235	36.69	395.81	1.34522	0.000211748	0.00592135	Up
ATPeV1G	694	865.97	1238.23	-1.55071	0.000136225	0.00408684	Down
IFI30	976	2876.25	2344.39	-2.28512	1.71033e-10	2.34228e-08	Down
ATPeV0B	1096	121.54	67.41	-2.6708	4.11548e-05	0.00149918	Down
DNAH2	1169	0.24	26	3.28136	0.00296548	0.0488981	Up
DPP4	5634	88.79	1886.63	2.46447	6.76691e-09	6.68394e-07	Up
tlr4bb	1147	5.71	112.15	2.0787	0.000312759	0.00809802	Up
porin2	920	0.24	29.83	3.34276	0.00255182	0.0436245	Up
Rpl27	524	64.47	0.42	-5.25723	4.97048e-06	0.000241939	Down
CYP6AS4	1639	189.06	6.18	-6.27233	6.51417e-16	1.87545e-13	Down
HMGCL	703	14.92	0	-5.21152	5.22073e-06	0.000253148	Down
RP-L17e	634	111.95	0	-6.89256	3.6536e-10	4.74696e-08	Down
RP-L13e	800	99.29	0	-6.36688	2.05081e-08	1.80313e-06	Down
DNAJA1	1357	48.92	1.1	-5.08485	4.69713e-06	0.000230182	Down
ATP6	744	49.95	1.31	-5.22272	1.8399e-07	1.26843e-05	Down
ATPeF1A	1047	40.99	0	-5.52831	2.09399e-06	0.000113603	Down
Rps14	620	60.81	0.46	-6.06711	8.11958e-09	7.79218e-07	Down
COX6C	437	10.59	0.55	-4.24284	0.000144161	0.00428684	Down
NDUFB2	308	4.82	0	-4.01817	0.000886226	0.0188681	Down
RP-L8e	898	92.86	0	-6.78041	6.94275e-10	8.5804e-08	Down
Rpl37	382	76.49	0.55	-5.94531	6.98398e-08	5.31359e-06	Down
Hspe1	474	7.86	0	-4.03001	0.000971276	0.0202783	Down
Awd2	584	23.47	0	-4.35998	0.000378784	0.00950165	Down
COX7A	412	14.31	0.89	-3.92292	0.000368169	0.00928603	Down
Rps10b	610	37.7	0	-4.62906	0.000147897	0.00439278	Down
PMPCA	611	16	0	-4.55868	0.000153586	0.00453518	Down
RP-L30e	517	55.59	0	-6.37841	8.16926e-09	7.82504e-07	Down
ZNF729	4416	33.1	379.5	1.38863	0.00077148	0.0168717	Up
xab2	936	254.26	242.26	-2.04967	0.000126225	0.00384536	Down
GLIS1	1904	3.41	261.95	4.17939	2.46467e-12	4.47625e-10	Up
OTX1	2481	12.35	206.31	1.8903	6.32541e-05	0.00216126	Up
nAChRb1	2033	12.36	189.76	1.9077	0.000205993	0.00580528	Up
Cdk5alpha	4023	6.51	219.37	2.7859	0.000211474	0.00591696	Up
SLC17A	2878	38.66	33.13	-2.2317	0.000182274	0.00522493	Down
Lor	1853	30210.9	69.76	-8.82411	7.68195e-21	3.62978e-18	Down
SF3B1	811	0	36.7	4.30069	0.00023002	0.00633444	Up
PRSS8	4914	34.66	909.49	2.64196	3.13565e-12	5.53612e-10	Up
SLCO3A	2977	9.23	171.15	1.88234	0.00176615	0.0324719	Up
KRT1	2920	751.17	527.82	-2.57627	4.07485e-08	3.31423e-06	Down
RP-L6e	976	38.13	0	-5.9893	9.16185e-08	6.72812e-06	Down
tm7sf2	2511	81.08	900.27	1.37393	0.00179319	0.0329093	Up
MINPP1	2122	119.64	72.93	-2.59363	1.992e-06	0.000108534	Down
NKX2-2;	1757	40.56	15.88	-3.28821	2.70725e-08	2.31331e-06	Down
ABCC9	1192	32.96	21.28	-2.54205	0.000885163	0.0188613	Down
COX4	381	8.01	0	-4.17322	0.000575342	0.0132575	Down
Hsf2	761	0.84	49.59	3.28018	0.00128718	0.0252702	Up
RERG	1305	5.78	113.98	2.22791	6.85615e-05	0.00231451	Up
MPV17	1083	23.07	366.99	1.85617	0.00033363	0.00853806	Up
MBF1	757	347.16	658.46	-1.0675	0.000153106	0.00452362	Down
PHYH	1374	362.02	552.28	-1.38727	0.00265371	0.044987	Down
GOT2	1947	1156.67	1498.41	-1.6119	1.33308e-05	0.000561087	Down
LSM6	1264	2878.28	598.78	-4.26092	2.59345e-12	4.66002e-10	Down
MYCBP2	2106	204.79	150.44	-2.14903	0.00211004	0.0374888	Down
guaD	2568	3.44	155.31	3.09885	0.000274966	0.00727942	Up
FBXL20	1001	36.35	10.89	-3.22966	4.24152e-05	0.00153406	Down
ASCL5	1367	16.24	324.03	2.27559	8.09335e-09	7.78174e-07	Up
AHR	2462	1.53	92.83	3.42041	4.4604e-05	0.00160179	Up
CRYAB	3063	3267.79	46160.8	1.63139	0.00200617	0.0360222	Up
NID2	4310	27.84	917.56	2.82158	4.61456e-09	4.73329e-07	Up
HSP70-4	2130	219.11	2.93	-6.23528	2.34418e-10	3.12585e-08	Down
Mstn	935	1	45.21	2.89426	0.00240547	0.041529	Up
PPIF	778	48.45	0	-6.03455	9.35706e-08	6.86153e-06	Down
FABP7	576	11.34	0.93	-4.27068	3.91181e-05	0.00143634	Down
CSRP3	375	13.44	0	-4.94359	2.1995e-05	0.000866255	Down
trxA	652	26.19	0	-5.72041	3.69518e-07	2.35817e-05	Down
RP-L10Ae	768	87.2	0	-5.73712	1.01447e-06	5.8882e-05	Down
Rps11e	589	38.56	0	-6.00581	8.31055e-08	6.21097e-06	Down
PPAP2	950	27.58	0.98	-5.30688	1.20254e-07	8.6065e-06	Down
RP-L9e	636	86.73	0	-6.32961	2.31475e-08	2.00155e-06	Down
Gr21	673	7.59	0.93	-3.59748	0.00104324	0.0213671	Down
MDH1	566	13.02	0	-3.87093	0.00183614	0.0335638	Down
eIF-2B	911	20.5	0	-5.08629	1.42526e-05	0.000592446	Down
Rpl40	587	41.01	0	-5.4673	2.90701e-06	0.000151352	Down
RP-S15e	597	78.32	0	-6.22232	4.41163e-08	3.53705e-06	Down
COX5A	710	18.24	0	-4.58665	0.000143486	0.00426969	Down
sil1	4204	3.22	179.01	3.24363	5.08778e-05	0.0018003	Up
TUBB	2072	6.39	1391.24	5.0815	3.38132e-14	7.93217e-12	Up
LCT	3169	1226.87	971.46	-2.27061	2.06991e-08	1.81148e-06	Down
ATPeV0A	3221	128.89	72.03	-2.84502	0.0001981	0.00562035	Down
FHL2	3556	245.93	242.93	-1.99317	8.06778e-09	7.78174e-07	Down
DAG1	3763	26.06	822.84	2.54841	1.83179e-05	0.000741955	Up
brm	2089	28.05	285.87	1.31899	0.00241872	0.0417152	Up
NEO1	5514	37.75	468.11	1.50275	0.000486016	0.011611	Up
PATL1	3729	28.82	309.46	1.28223	0.00228832	0.0399695	Up
Cdt1	1999	2.2	238.47	4.33077	1.64344e-06	9.16114e-05	Up
CUTL	3729	30.43	418.72	1.63966	0.00204936	0.0366693	Up
CD63	1358	1676.3	2921.29	-1.14754	0.000650022	0.0147041	Down
XRN2	3298	75.09	797.97	1.34263	0.000606955	0.0138536	Up
ADCY8	2758	49.24	27.54	-2.8118	5.72123e-06	0.000271697	Down
CTR9	4338	49.42	465.19	1.22048	0.000370713	0.00934548	Up
CD96	2079	58.43	72.28	-1.68178	0.00190017	0.0344854	Down
NTM	2375	15.32	321.72	2.38995	3.74557e-07	2.38133e-05	Up
LHX2	2241	33.56	471.35	1.77374	3.1112e-06	0.000160865	Up
NV10354	1614	1193.85	859.44	-2.44738	0.000356731	0.00904248	Down
ND3	829	2319.64	2180.28	-1.77394	0.00119558	0.0238603	Down
selp	3603	69.4	868.3	1.46493	0.000937567	0.0197126	Up
RARS	4248	66991.3	73119.7	-1.62562	0.00065109	0.0147152	Down
Trr	2431	15.05	201.7	1.60721	0.00275157	0.0461977	Up
ABCC4	6044	269.86	497.4	-1.02857	0.00272342	0.0458771	Down
SLC26A11	5689	323.84	179.85	-2.62429	0.00080644	0.017505	Down
PTGDS	1222	6383.3	6425.85	-1.9972	2.87103e-07	1.87714e-05	Down
enah	2274	26.45	343.1	1.56773	0.00159233	0.0300279	Up
nefh	2551	384.01	12846.2	2.78016	2.0451e-09	2.26756e-07	Up
ANKRD44	5226	61.94	982.92	2.03133	8.50076e-05	0.00277361	Up
ppp6r1	2318	6.41	164.15	2.48528	0.00017821	0.00513423	Up
BTBD7	4328	983.32	969.97	-1.90889	0.00166066	0.0310506	Down
MED14	2137	75.76	29.72	-2.74249	0.000148651	0.00440743	Down
vasp	2125	6.51	96.64	1.74184	0.00166153	0.0310554	Up
PSMB5	1537	1347.41	1567.65	-1.72305	1.78646e-06	9.83933e-05	Down
ena	2200	4.64	134.55	2.44524	0.000368172	0.00928603	Up
PAF1	2280	18.2	213.38	1.41904	0.00300719	0.0494893	Up
NV18317	1556	2364.63	862.84	-3.39207	2.10281e-08	1.8371e-06	Down
RP-L35e	459	42.47	2.5	-3.83931	0.00157889	0.029824	Down
COX1	1512	2095.3	1508.85	-2.4193	3.42867e-09	3.58955e-07	Down
TBX1	2902	128.26	237.09	-1.0721	0.000179849	0.00516617	Down
EEF1B	871	72.73	11.09	-4.03483	4.02324e-05	0.00147086	Down
CER1	1483	18.78	4.49	-3.47674	0.000951962	0.0199573	Down
Prx5	943	33.2	0	-4.76117	9.451e-05	0.00301759	Down
PAICS	1425	24.93	1.02	-3.80899	0.00197137	0.0355232	Down
ATP8A	814	25.92	4.36	-3.74987	0.000497801	0.0118146	Down
RP-L23e	650	569.56	645.8	-1.68891	0.000584243	0.0134259	Down
PIK3AP1	4289	9.77	197.28	2.13645	0.00218234	0.0385226	Up
SEC61G	502	29.24	7.9	-3.2136	0.00245133	0.0421771	Down
RpS26	553	288.5	4.23	-5.13015	1.33444e-05	0.00056114	Down
RRB1	3543	166.62	269.74	-1.37355	0.00217763	0.038475	Down
pdxK	952	12.75	3.05	-3.31588	0.00273815	0.0460486	Down
Cbr-mlp-1	1721	2515.44	957.66	-3.4175	4.01426e-08	3.2702e-06	Down
hdc	3952	16.55	309.5	2.13495	1.35296e-05	0.000565421	Up
SsRbeta	871	46.44	10.63	-3.46638	0.000771468	0.0168717	Down
CYP4	1912	2.38	68.85	2.40831	0.00171201	0.0317583	Up
Scml2	3619	31.63	418.73	1.56583	0.00098421	0.0204557	Up
SLC25A44	890	10.25	0.46	-3.84068	0.0014862	0.0284285	Down
MAP1A	3957	85.31	1138.6	1.50447	0.00159866	0.0301249	Up
TPS	384	4.5	0	-4.04025	0.000795727	0.0173197	Down
NOC3	2657	17.55	215.36	1.71913	0.001842	0.0336468	Up
CANT1	814	28.23	1.74	-3.9353	0.000582044	0.0133875	Down
Smad4	1618	8.24	125.99	1.78165	0.000986396	0.0204927	Up
TEC	5879	102.94	1334.55	1.6031	6.58406e-07	4.01469e-05	Up
Myo7	4999	53.18	517.57	1.21932	0.00174822	0.0322593	Up
SMARCC2	6727	162.42	1741.84	1.25521	0.00206806	0.0369119	Up
GlyP	2267	535.67	655.98	-1.64026	0.000111626	0.0034658	Down
Prss12	3649	478.02	42.43	-4.86885	4.19501e-08	3.3902e-06	Down
SKI3	983	81.52	14.85	-3.94947	1.84636e-06	0.000101252	Down
NCL	864	1	35.77	2.69349	0.00293295	0.048488	Up
ATPeF0F	707	3805.63	5823.3	-1.34107	0.00138753	0.0268906	Down
NCOA6	2464	5.18	320.26	3.91794	2.24431e-13	4.79838e-11	Up
Atp5j	1026	1294.2	2273.39	-1.1271	1.20763e-05	0.000516385	Down
Zfrp8	417	22.31	4.58	-3.11693	0.00203594	0.036505	Down
mtnA	3403	200.38	286.53	-1.5242	4.04862e-05	0.00147907	Down
HNRNPA1	686	15.47	0	-4.4202	0.000268811	0.00715385	Down
CALMB	727	17.79	0	-3.75157	0.00269916	0.0455593	Down
GPI	631	12.72	0	-4.57843	0.000128738	0.00390851	Down
TER94	517	6.41	0	-3.92816	0.0013263	0.0259079	Down
ahcY	740	18.12	0	-4.84765	4.39894e-05	0.00158421	Down
YWHAE	748	15.23	0	-4.32712	0.00038493	0.00963199	Down
SAR1	529	11.54	0	-4.23258	0.000510689	0.0120808	Down
NPM3	972	59.84	0	-5.53635	2.51263e-06	0.000133737	Down
Hmu	3877	7.72	468.94	3.34776	1.37822e-06	7.8379e-05	Up
NOG1	705	11.82	0	-4.24753	0.000485867	0.011611	Down
HOMER	1611	3.78	101.85	2.48385	0.000441936	0.010792	Up
TH	1249	24.78	0	-4.49138	0.000230938	0.0063528	Down
NPEPPS	584	12.39	0	-4.27877	0.000437047	0.0106829	Down
GAD1	1368	57.07	0	-4.22084	0.000672376	0.0150879	Down
Myb	2526	51.5	929.17	1.83737	0.00151337	0.0288058	Up
CNTN2	924	23.45	0	-4.99713	2.45123e-05	0.000951603	Down
Appl	1930	27.03	290.79	1.36265	0.000154481	0.00455894	Up
ADIPOR	1119	44.21	0	-4.54174	0.000211376	0.00591696	Down
Atp5o	463	9.74	0	-4.39258	0.000252892	0.006827	Down
Inos	2004	313.72	51.93	-4.35299	4.68368e-08	3.73155e-06	Down
XBP1	655	12.43	0	-4.19899	0.000590617	0.0135478	Down
HP1A	735	7.34	0	-3.92461	0.00138304	0.0268299	Down
TIA1	1830	3.26	65.54	2.10972	0.00213228	0.0378176	Up
mtaP	1845	387.56	489.49	-1.52462	4.21632e-06	0.000209251	Down
galT	382	8.38	0	-4.2211	0.000480412	0.0115315	Down
ATPeF0B	496	14.07	0	-4.36023	0.000331013	0.00847645	Down
wos2	637	7.42	0	-3.73431	0.00258504	0.0440586	Down
GRMZM2G099449	857	11.7	0	-4.40489	0.000260176	0.00697533	Down
SMOX	2843	46.52	2.97	-5.4627	1.01822e-12	1.93964e-10	Down
Polr2h	439	8.26	0	-3.80962	0.00207292	0.0369445	Down
Atpsyn-d	675	12.63	0	-4.21519	0.000560681	0.0130263	Down
EEF2	5984	1277.5	2149.21	-1.19011	0.000191926	0.00546968	Down
NDUFAB1	491	10.66	0	-4.24408	0.000477478	0.0114719	Down
ubc-23	2769	50.99	435.88	1.07854	0.000589935	0.0135383	Up
PHS1	655	11.47	0	-4.43292	0.000228548	0.00630417	Down
NPYNR	1214	28.69	0	-4.06898	0.0010539	0.0215418	Down
EIF2C2	669	13.47	0	-4.45148	0.000225502	0.00623713	Down
SEC61B	476	9.1	0	-3.87651	0.00169734	0.0315387	Down
PSMA5	528	5.02	0	-3.76953	0.00215333	0.0381243	Down
JAGGED	4592	37.61	766.97	2.08923	0.000228527	0.00630417	Up
Coq7	442	6.1	0	-4.05523	0.000819204	0.0176864	Down
CPE	507	9.38	0	-3.89725	0.00159416	0.0300512	Down
Nop56	670	21.13	0	-4.40559	0.000309871	0.00803968	Down
TAF5	4304	10.95	324.34	2.53227	8.58122e-05	0.00279357	Up
NDUFA7	1491	631.88	1130.31	-1.06236	0.000994131	0.0205943	Down
ATRX	2926	72.48	795.49	1.35719	0.000217045	0.00605945	Up
best1	1833	3.18	79.04	2.39515	0.000720098	0.0159476	Up
TSHZ1	3659	37.66	521.15	1.56251	0.00147205	0.0282539	Up
mtnD	1323	97.96	89.16	-2.02671	0.000474428	0.0114366	Down
IMPA	2301	267.6	241.89	-2.16865	0.00144046	0.027739	Down
ARSB	2647	226.51	238.82	-1.89811	0.00303414	0.049868	Down
PLEC	1584	43.14	7.84	-3.88866	6.62422e-08	5.078e-06	Down
DALLY	2798	31.64	385.7	1.44456	0.0021187	0.0376161	Up
GLB1	2230	1631.59	2208.08	-1.51749	5.06929e-07	3.16727e-05	Down
HSPG2	3719	13.19	228.67	2.00338	6.88593e-05	0.00231993	Up
USP3	3617	21.64	346.04	1.8571	3.33228e-05	0.00124993	Up
GGCX	2484	18	250.08	1.80116	1.79611e-06	9.88171e-05	Up
Sema-5c	3465	57.17	843.27	1.79392	3.48489e-07	2.23522e-05	Up
NPFFR2	816	2.75	502.04	3.67765	0.000762173	0.016743	Up
VPS72	2550	1101.67	28548.6	2.79531	1.35478e-10	1.9016e-08	Up
ABCG5	2415	12.64	231.19	1.99745	7.1987e-05	0.00239819	Up
GBA	1799	143.76	40	-3.76392	5.39648e-16	1.5898e-13	Down
ph1	1534	8.79	187.58	2.12957	0.000346026	0.00881903	Up
Crebbp	2984	6.68	157.87	2.26499	0.00118872	0.0237515	Up
ROBO1	3104	10.61	175.29	1.81729	0.00298519	0.0491751	Up
ABCG2	2108	11.77	215.34	2.22667	6.72719e-06	0.000313015	Up
PCGF4	2271	2.98	79.01	2.36589	0.00209658	0.0372888	Up
GJ16636	1662	513.86	636.1	-1.71375	0.000830435	0.0178603	Down
SLC5A6	2396	22.11	278.75	1.64231	0.000370945	0.00934666	Up
SLC7A2	2293	235.74	255.44	-1.82601	5.22078e-05	0.00183837	Down
FOXN	1905	17.03	287.53	1.80768	0.00117589	0.0235508	Up
Myo7A	3265	81.52	1300.79	2.01961	3.33357e-05	0.00124993	Up
GIF	1979	178.75	2592.62	1.69471	0.000186082	0.00531808	Up
CYP307B1	558	36.8	47.94	-1.55775	0.00196612	0.0354539	Down
Uqcrq	612	1414.64	2604.36	-1.07568	0.000534897	0.0125538	Down
EEF1E1	665	225.27	370.16	-1.24024	7.59906e-07	4.55144e-05	Down
TRIP12	1405	0.96	67.17	3.21027	0.000694053	0.0154654	Up
SSR3	1068	2038.33	2862.07	-1.48515	0.00142387	0.0274748	Down
Syx17	1327	71.04	609.5	1.09569	0.000584587	0.0134278	Up
COX6A1	680	2182.19	3601.99	-1.24269	0.000430685	0.0105882	Down
SUOX	530	25.11	8.09	-2.88726	0.000617934	0.0140778	Down
NPC2	1415	106.26	72.7	-2.07082	0.00166405	0.0310822	Down
PIK3C2	880	111.43	92.96	-2.26898	0.000114174	0.00352763	Down
EXOSC10	1274	165.34	4.24	-6.35826	1.41703e-14	3.50256e-12	Down
Wnt6	1298	10.32	169.77	2.10081	0.00282554	0.0471296	Up
Dhx9	823	644.8	364.78	-2.78227	2.32326e-10	3.10612e-08	Down
STXBP5	989	38.03	23.71	-2.28613	0.000788646	0.0171951	Down
TUBA4A	1512	1.57	180.15	4.40426	3.3308e-09	3.49431e-07	Up
faa	1415	651.71	596.62	-2.05575	5.01171e-10	6.27033e-08	Down
ECE2	860	12.7	0.55	-5.04113	6.89258e-07	4.17768e-05	Down
Gs2	875	11.56	0	-5.26668	2.74204e-06	0.000143684	Down
phoA	1595	48.47	0	-6.62975	1.1003e-09	1.29358e-07	Down
CTSK	1428	0	44.08	4.40031	0.000207496	0.00584112	Up
RP-S5e	764	88.49	0	-6.70051	1.27577e-09	1.47591e-07	Down
RP-L21e	563	64.21	0.93	-5.03947	8.82824e-06	0.000394824	Down
Rps6	863	96.71	0.42	-6.03755	4.15864e-08	3.37696e-06	Down
ATOH1	1220	0.28	165.47	5.93913	4.35664e-11	6.57e-09	Up
ptip	2869	71.78	35.22	-2.91243	0.00185759	0.0338517	Down
HSD17B4	796	11.74	0	-4.75711	5.29084e-05	0.00185788	Down
RP-S4e	904	94.91	0	-6.6921	1.54149e-09	1.75525e-07	Down
ENO	1252	26.57	0	-5.28828	5.76577e-06	0.000273044	Down
Rpl31	478	32.31	0	-5.62686	9.04565e-07	5.29887e-05	Down
ATPeF1G	596	12.75	0.42	-4.02893	0.000490852	0.0117045	Down
NDUFA4	447	7.81	0	-4.0769	0.000818512	0.0176864	Down
RP-L3e	1375	94.87	0.42	-5.75486	3.38969e-07	2.18645e-05	Down
RNF19A	750	13.42	0	-3.79554	0.00231948	0.0403606	Down
RP-L23Ae	1405	88.38	0	-6.28379	3.26698e-08	2.74075e-06	Down
ns1	2502	190.28	269.69	-1.33257	0.00134895	0.0262894	Down
Ndufs5	2306	303.7	301.17	-1.87092	2.40009e-07	1.58974e-05	Down
GTF3C1	710	60.01	50.95	-1.97536	0.000990352	0.0205412	Down
NUDT19	1123	65.24	86.17	-1.57679	7.08061e-05	0.00236976	Down
DYNC2H	6832	33.46	545.57	1.77249	0.00170392	0.0316494	Up
Srf	964	17.55	227.06	1.5673	0.00238333	0.041231	Up
Sema-1a	3327	11.57	235.99	2.14233	0.000523485	0.0123374	Up
RP-L24e	2322	16126.4	26497.8	-1.21161	0.000496072	0.0117846	Down
MCCC1	2251	215.52	173.74	-2.31621	2.72644e-05	0.00104581	Down
TGM1	2289	32.85	18.76	-2.61417	0.00292719	0.0484085	Down
ABA3	1145	76.12	1025.55	1.8495	7.17706e-05	0.00239693	Up
SIGIRR	1801	20.07	336.69	1.8631	9.81478e-05	0.00311412	Up
ZEB1	2690	16.68	189.22	1.42644	0.00114042	0.0229675	Up
pnt	1326	0.48	81.46	4.20902	1.34855e-05	0.000565196	Up
bcr	2414	61.07	503.18	1.00526	0.00095526	0.0200182	Up
BTBD11	4043	86.33	1082.61	1.71971	0.000120247	0.00369275	Up
WRN	1820	10.79	2.33	-3.43732	0.000239538	0.00653966	Down
PHLPP2	3119	9.03	258.86	2.66941	1.27353e-06	7.28341e-05	Up
CD247	1851	1066	792.79	-2.36847	2.08601e-05	0.000827725	Down
MSTP028	1408	37.55	521.26	1.67237	0.000208862	0.00586655	Up
BARHL	1280	7.85	140.14	1.97606	0.00103753	0.0212811	Up
KRT2	813	102.24	18.16	-4.27528	5.71106e-09	5.74177e-07	Down
CAPD2	1574	2.49	78.82	2.63992	0.0005732	0.0132201	Up
Pmp5-a	1122	5440.47	1209.98	-4.12145	2.2857e-40	7.72126e-37	Down
RP-S26e	499	14755.7	26905	-1.10201	0.00139217	0.0269453	Down
PGAM2	1196	877.7	1485.64	-1.21503	2.8691e-06	0.000149722	Down
WAS	754	0	57.49	5.03112	5.96641e-06	0.00028118	Up
HSPCB	1852	0	52.7	5.03885	5.40661e-06	0.000260236	Up
msc	1171	135.68	9.83	-5.22102	6.39934e-13	1.28166e-10	Down
PEX10	641	6.02	0	-4.5087	0.00012462	0.00380594	Down
CNBP	991	0	41.12	4.69029	3.38441e-05	0.00126562	Up
PARP16	2650	7689.14	1010.11	-4.67202	5.44722e-18	1.95756e-15	Down
RP-SAe	1070	99.29	0.42	-6.58955	1.9996e-10	2.70191e-08	Down
CDC14A	1283	0	38.57	4.03125	0.000773036	0.0168984	Up
APOD	1120	76.56	9.86	-4.54679	9.12408e-10	1.09816e-07	Down
Rpl7	808	55.15	0	-6.15811	4.52102e-08	3.61332e-06	Down
ATPeF0C	783	55.06	0	-6.65221	7.25457e-10	8.87914e-08	Down
KLK13	504	9.1	0.42	-4.12068	0.000257728	0.00692069	Down
GAPDH	884	49.24	6.1	-3.94862	8.13153e-06	0.000369546	Down
RP-S30e	490	35.26	0.55	-4.84211	3.00685e-05	0.00114042	Down
TMPRSS3	785	9.82	0	-4.84932	3.35589e-05	0.00125588	Down
RP-L29e	420	50.41	0	-5.43223	4.02965e-06	0.000200971	Down
EIF4A	1543	56.44	0.55	-5.90803	3.79352e-08	3.11038e-06	Down
Mlc-c	692	16.36	0	-5.2158	5.61369e-06	0.000267593	Down
VRI	2228	23.75	957.8	3.23141	8.62104e-16	2.468e-13	Up
YP6AQ8	1918	339.39	108.38	-3.40985	1.65698e-08	1.49396e-06	Down
CYP6AQ8	2333	557.64	25.41	-5.84049	1.65974e-12	3.06937e-10	Down
Cdk4	1806	35.01	308.55	1.16472	0.000590967	0.0135497	Up
Cht5	2708	140.73	5193.27	3.26684	2.1802e-14	5.26062e-12	Up
DHX30	2748	142.89	209.64	-1.42559	8.90384e-05	0.00287191	Down
SIX1	2464	4.76	149.55	2.6093	4.0524e-05	0.00147939	Up
TTK	2027	7.56	147.67	2.11072	0.000824184	0.0177621	Up
PTPN13	1800	5.32	156.22	2.51764	0.000179183	0.00515288	Up
CNOT1	3574	5.75	197.84	2.82306	1.06523e-05	0.000463712	Up
WNT11	1586	30.02	312.28	1.43369	0.00101127	0.0208726	Up
Hr39	1314	17.16	222.89	1.65741	0.00021728	0.00605987	Up
PSMD10	1624	37.01	389.71	1.32328	0.00148547	0.0284285	Up
SLC27A4	2542	61.64	860.64	1.70451	5.24348e-07	3.25603e-05	Up
CTSF	1065	2201.51	1923.13	-2.19813	8.57312e-07	5.05126e-05	Down
DHDH	1173	82.29	89.65	-1.76587	0.00112959	0.0228128	Down
sim	2220	1.3	136.59	3.66483	4.25071e-05	0.00153629	Up
ACSF2	1142	28.49	16.26	-2.58798	1.07584e-05	0.000467531	Down
Cox7c	470	2102.65	2946.23	-1.42527	4.86828e-05	0.00173352	Down
SERPINB6	2388	31.79	4080.97	4.311	2.40604e-05	0.000936379	Up
CNGA1	1794	160.79	3422.93	2.1215	1.97409e-05	0.000791371	Up
TMPRSS15	1856	246.04	68.41	-3.07415	0.00188286	0.0342327	Down
SKP1	870	92.12	14.26	-4.48584	2.09658e-21	1.06236e-18	Down
ODC1	1374	328.23	4.58	-5.70009	3.7376e-07	2.37924e-05	Down
OVCH	953	4450.6	18.45	-8.09779	1.9313e-16	6.00372e-14	Down
Ser6	1009	916.4	78.53	-4.96996	2.37588e-07	1.57783e-05	Down
FBXO28	1406	0	49.41	4.90821	1.1314e-05	0.000488823	Up
PAPD5	5489	6.76	7296.36	7.47154	2.03698e-26	1.74942e-23	Up
ADAMTS1	1844	3872.45	0.42	-10.2071	6.79922e-24	4.5332e-21	Down
MDH2	850	20.34	0	-5.53033	9.776e-07	5.68726e-05	Down
Rpl41	497	0	32.59	4.30798	0.000234726	0.00643256	Up
FKBP1A	709	33.5	0	-5.46307	2.5647e-06	0.000136222	Down
Rpl39	346	85.06	0.55	-6.24392	6.389e-09	6.37277e-07	Down
pckA	395	4.28	0	-3.92625	0.00125844	0.0248501	Down
tmprss4a	1504	392.6	5.21	-6.90479	1.12448e-13	2.48617e-11	Down
Atpsyn-beta	1120	75.07	0	-6.6609	1.30691e-09	1.50544e-07	Down
RP-LP1	486	45.72	0.46	-5.53611	4.08756e-07	2.59225e-05	Down
RP-L38e	391	38.4	0	-5.45204	3.03014e-06	0.000156994	Down
COX6B2	506	13.23	0	-4.83392	3.85912e-05	0.00141905	Down
FOLR	928	0.48	237.2	5.30907	6.20812e-08	4.788e-06	Up
ATPeV1B	530	9.46	0	-4.37243	0.00027189	0.00720174	Down
PRDM4	1823	0.2	69.11	4.18849	8.8918e-05	0.00287162	Up
RP-L5e	1016	67.42	0	-5.8876	3.5166e-07	2.24987e-05	Down
CLOCK	2176	0.93	109.25	3.33715	0.00180316	0.0330564	Up
UGP	4084	425.34	381.38	-2.08471	1.30337e-05	0.000549886	Down
msn	3233	667.26	6670.34	1.24237	7.11277e-05	0.00237802	Up
PDE7A	4353	53.55	486.05	1.13919	0.000753653	0.0165892	Up
